# Supplementary material for: Crystal structures of 2,5-di­azido-1,4-phenyl­ene di­acetate and 2,5-di­azido-1,4-phenyl­ene dibutyrate
Source: Acta Crystallogr Sect E Struct Rep Online. 2014 Jun 23;70(Pt 7):39–42. doi: 10.1107/S1600536814013762 (PMC4120540; doi:10.1107/S1600536814013762)
Supplement: Supplementary file 1 [file e-70-00039-sup1.cif]

##############################################################################
#                                                                            #
# This CIF contains the data in a paper accepted for publication in          #
# Acta Crystallographica Section E. It conforms to the requirements of       #
# Notes for Authors for Acta Crystallographica Section E, and has been       #
# peer reviewed under the auspices of the IUCr Commission on Journals.       #
#                                                                            #
# Full details of the Crystallographic Information File format               #
# are given in the paper "The Crystallographic Information File (CIF):       #
# a New Standard Archive File for Crystallography" by S. R. Hall, F. H.      #
# Allen and I. D. Brown [Acta Cryst. (1991), A47, 655-685].                  #
#                                                                            #
# The current version of the core CIF dictionary is obtainable from          #
# ftp://ftp.iucr.org/pub/cif_core.dic.                                       #
#                                                                            #
# Software is freely available for graphical display of the structure(s)     #
# in this CIF. For information consult the CIF software page                 #
# http://www.iucr.org/resources/cif/software.                                #
#                                                                            #
# This file may be used for bona fide research purposes within the           #
# scientific community so long as proper attribution is given to the journal # 
# article from which it was obtained.                                        #
#                                                                            #
##############################################################################
data_general
_journal_date_recd_electronic     2014-06-11
_journal_date_accepted     2014-06-12
_journal_name_full     'Acta Crystallographica, Section E'
_journal_year     2014
_journal_volume     70
_journal_issue      7
_journal_page_first     39
_journal_page_last     42
_journal_paper_category     GO
_journal_paper_doi     10.1107/S1600536814013762
_journal_coeditor_code     SU0008
_publ_contact_author_name     'Matthias Weil'
_publ_contact_author_address
;
Institute for Chemical Technologies and Analytics
Division of Structural Chemistry
Vienna University of Technology
Getreidemarkt 9/164-SC
A-1060 Vienna
Austria
;
_publ_contact_author_email     'mweil@mail.zserv.tuwien.ac.at'
_publ_contact_author_fax     '+43 1 58801 17199'
_publ_contact_author_phone     '+43 1 58801 17122'
_publ_section_title
;
Crystal structures of 2,5-diazido-1,4-phenylene diacetate and
2,5-diazido-1,4-phenylene dibutyrate
;
loop_
    _publ_author_name
    _publ_author_footnote
    _publ_author_address
    'Gl\"ocklhofer, Florian' .
;
Institute of Applied Synthetic Chemistry
Vienna University of Technology
Getreidemarkt 9/163
A-1060 Vienna
Austria
;
    'Fr\"ohlich, Johannes' .
;
Institute of Applied Synthetic Chemistry
Vienna University of Technology
Getreidemarkt 9/163
A-1060 Vienna
Austria
;
    'St\"oger, Berthold' .
;
Institute for Chemical Technologies and Analytics
Division of Structural Chemistry
Vienna University of Technology
Getreidemarkt 9/164-SC
A-1060 Vienna
Austria
;
    'Weil, Matthias' .
;
Institute for Chemical Technologies and Analytics
Division of Structural Chemistry
Vienna University of Technology
Getreidemarkt 9/164-SC
A-1060 Vienna
Austria
;
_publ_section_synopsis
;
2,5-Diazido-1,4-phenylene diacetate and dibutyrate are the first structurally
characterized representatives with a <i>trans</i>-diazidophenylene entity.
Both molecules possess inversion symmetry; however, the compounds crystallize
in different crystal systems (triclinic <i>versus</i> monoclinic).
;
data_I
_database_code_depnum_ccdc_archive 'CCDC 1008063'
_chemical_name_systematic
;
2,5-Diazido-1,4-phenylene diacetate
;
_chemical_name_common     ?
_chemical_formula_moiety     'C10 H8 N6 O4'
_chemical_formula_sum     'C10 H8 N6 O4'
_chemical_formula_structural     ?
_chemical_formula_analytical     ?
_chemical_formula_iupac     'C10 H8 N6 O4'
_chemical_formula_weight     276.2
_chemical_melting_point     ?
_symmetry_cell_setting     triclinic
_symmetry_space_group_name_H-M     'P -1'
_symmetry_space_group_name_Hall     '-P 1'
loop_
    _symmetry_equiv_pos_site_id
    _symmetry_equiv_pos_as_xyz
    1 x,y,z
    2 -x,-y,-z
_cell_length_a     5.4293(6)
_cell_length_b     5.5678(6)
_cell_length_c     10.4945(12)
_cell_angle_alpha     101.508(3)
_cell_angle_beta     104.544(3)
_cell_angle_gamma     97.057(3)
_cell_volume     295.86(6)
_cell_formula_units_Z     1
_cell_measurement_reflns_used     ?
_cell_measurement_theta_min     3.8
_cell_measurement_theta_max     32.8
_cell_measurement_temperature     100
_cell_special_details     ?
_exptl_crystal_description     irregular
_exptl_crystal_colour     'light-orange'
_exptl_crystal_size_max     0.65
_exptl_crystal_size_mid     0.55
_exptl_crystal_size_min     0.25
_exptl_crystal_size_rad     ?
_exptl_crystal_density_diffrn     1.5498
_exptl_crystal_density_meas     ?
_exptl_crystal_density_method     ?
_exptl_crystal_F_000     142
_exptl_absorpt_coefficient_mu     0.124
_exptl_absorpt_correction_type     multi-scan
_exptl_absorpt_process_details
;
(<i>SADABS</i>; Bruker, 2013)
;
_exptl_absorpt_correction_T_min     0.92
_exptl_absorpt_correction_T_max     0.97
_exptl_special_details     ?
_diffrn_ambient_temperature     100
_diffrn_radiation_type     'Mo K\a'
_diffrn_radiation_wavelength     0.71073
_diffrn_radiation_source     'X-ray tube'
_diffrn_radiation_monochromator     graphite
_diffrn_measurement_device_type     'Bruker Kappa APEXII CCD'
_diffrn_measurement_device     'four-cycle diffractometer'
_diffrn_measurement_method     '\w and \f scans'
_diffrn_detector_area_resol_mean     ?
_diffrn_reflns_number     15989
_diffrn_reflns_av_R_equivalents     0.0373
_diffrn_reflns_theta_min     2.07
_diffrn_reflns_theta_max     32.87
_diffrn_reflns_theta_full     32.87
_diffrn_measured_fraction_theta_max     0.98
_diffrn_measured_fraction_theta_full     0.98
_diffrn_reflns_limit_h_min     -8
_diffrn_reflns_limit_h_max     8
_diffrn_reflns_limit_k_min     -8
_diffrn_reflns_limit_k_max     8
_diffrn_reflns_limit_l_min     -15
_diffrn_reflns_limit_l_max     16
_diffrn_reflns_reduction_process     ?
_diffrn_standards_number     0
_diffrn_standards_interval_count     .
_diffrn_standards_interval_time     .
_diffrn_standards_decay_%     ?
_refine_special_details     ?
_reflns_number_total     2182
_reflns_number_gt     1983
_reflns_threshold_expression     I>3\s(I)
_refine_ls_structure_factor_coef     F
_refine_ls_R_factor_all     0.0365
_refine_ls_R_factor_gt     0.0337
_refine_ls_wR_factor_gt     0.0553
_refine_ls_wR_factor_ref     0.0558
_refine_ls_goodness_of_fit_ref     3.22
_refine_ls_restrained_S_all     ?
_refine_ls_number_reflns     2182
_refine_ls_number_parameters     91
_refine_ls_number_restraints     0
_refine_ls_number_constraints     16
_refine_ls_hydrogen_treatment     constr
_refine_ls_weighting_scheme     sigma
_refine_ls_weighting_details     'w=1/(\s^2^(F)+0.0001F^2^)'
_refine_ls_shift/su_max     0.0109
_refine_ls_shift/su_mean     0.0024
_refine_diff_density_max     0.46
_refine_diff_density_min     -0.23
_refine_ls_extinction_method     'none'
_refine_ls_extinction_coef     ?
loop_
    _atom_type_symbol
    _atom_type_scat_dispersion_real
    _atom_type_scat_dispersion_imag
    _atom_type_scat_source
    C 0.0033 0.0016 'International Tables Vol C tables 4.2.6.8 and 6.1.1.1'
    H 0.0000 0.0000 'International Tables Vol C tables 4.2.6.8 and 6.1.1.1'
    N 0.0061 0.0033 'International Tables Vol C tables 4.2.6.8 and 6.1.1.1'
    O 0.0106 0.0060 'International Tables Vol C tables 4.2.6.8 and 6.1.1.1'
_computing_data_collection     'APEX2 (Bruker, 2013)'
_computing_cell_refinement     'SAINT-Plus (Bruker, 2013)'
_computing_data_reduction     'SAINT-Plus (Bruker, 2013)'
_computing_structure_solution     'SUPERFLIP (Palatinus & Chapuis, 2007)'
_computing_structure_refinement
                                'JANA2006 (Pet\<r\'i\<cek, <i>et al.</i>, 2014)'
_computing_molecular_graphics     'Mercury (Macrae <i>et al.</i>, 2008)'
_computing_publication_material     'publCIF (Westrip, 2010)'
loop_
    _atom_site_type_symbol
    _atom_site_label
    _atom_site_fract_x
    _atom_site_fract_y
    _atom_site_fract_z
    _atom_site_U_iso_or_equiv
    _atom_site_adp_type
    _atom_site_calc_flag
    _atom_site_refinement_flags
    _atom_site_occupancy
    _atom_site_disorder_assembly
    _atom_site_disorder_group
    O O1 0.25671(10) 0.01146(10) 0.20279(5) 0.01189(16) Uani d . 1 . .
    O O2 0.59540(11) 0.28134(10) 0.35546(6) 0.01772(18) Uani d . 1 . .
    N N1 0.36886(13) 0.27117(12) -0.19926(6) 0.0141(2) Uani d . 1 . .
    N N2 0.19623(12) 0.39755(11) -0.19328(6) 0.01377(19) Uani d . 1 . .
    N N3 0.04446(14) 0.51922(13) -0.19896(8) 0.0208(2) Uani d . 1 . .
    C C1 0.42743(13) 0.13837(12) -0.09681(7) 0.0106(2) Uani d . 1 . .
    C C2 0.38596(13) 0.01109(13) 0.10373(7) 0.01038(19) Uani d . 1 . .
    C C3 0.31388(13) 0.14839(12) 0.00901(7) 0.0108(2) Uani d . 1 . .
    C C4 0.38466(14) 0.15794(13) 0.33011(7) 0.0119(2) Uani d . 1 . .
    C C5 0.22479(16) 0.13357(15) 0.42495(7) 0.0174(2) Uani d . 1 . .
    H H1c3 0.185611 0.250721 0.016023 0.013 Uiso d . 1 . .
    H H1c5 0.054271 0.162226 0.38606 0.0208 Uiso d . 1 . .
    H H2c5 0.213484 -0.031171 0.440361 0.0208 Uiso d . 1 . .
    H H3c5 0.303627 0.253962 0.509525 0.0208 Uiso d . 1 . .
loop_
    _atom_site_aniso_label
    _atom_site_aniso_U_11
    _atom_site_aniso_U_22
    _atom_site_aniso_U_33
    _atom_site_aniso_U_12
    _atom_site_aniso_U_13
    _atom_site_aniso_U_23
    _atom_site_aniso_type_symbol
    O1 0.0113(3) 0.0152(2) 0.0096(2) 0.00109(19) 0.00522(18) 0.00195(18) O
    O2 0.0164(3) 0.0197(3) 0.0148(3) -0.0021(2) 0.0057(2) 0.0004(2) O
    N1 0.0169(3) 0.0155(3) 0.0139(3) 0.0069(2) 0.0072(2) 0.0064(2) N
    N2 0.0161(3) 0.0132(3) 0.0137(3) 0.0024(2) 0.0056(2) 0.0056(2) N
    N3 0.0214(4) 0.0201(3) 0.0276(4) 0.0089(3) 0.0118(3) 0.0119(3) N
    C1 0.0113(3) 0.0107(3) 0.0096(3) 0.0016(2) 0.0032(2) 0.0021(2) C
    C2 0.0105(3) 0.0116(3) 0.0091(3) 0.0012(2) 0.0042(2) 0.0011(2) C
    C3 0.0106(3) 0.0115(3) 0.0107(3) 0.0027(2) 0.0040(2) 0.0018(2) C
    C4 0.0144(3) 0.0124(3) 0.0102(3) 0.0039(2) 0.0049(2) 0.0028(2) C
    C5 0.0186(4) 0.0228(4) 0.0129(3) 0.0030(3) 0.0091(3) 0.0037(3) C
loop_
    _geom_bond_atom_site_label_1
    _geom_bond_atom_site_label_2
    _geom_bond_site_symmetry_1
    _geom_bond_site_symmetry_2
    _geom_bond_distance
    _geom_bond_publ_flag
    O1 C2 . . 1.3924(10) ?
    O1 C4 . . 1.3758(8) ?
    O2 C4 . . 1.1971(9) ?
    N1 N2 . . 1.2456(10) ?
    N1 C1 . . 1.4167(10) ?
    N2 N3 . . 1.1269(10) ?
    C1 C2 . 2_655 1.3944(11) ?
    C1 C3 . . 1.3943(11) ?
    C2 C3 . . 1.3810(11) ?
    C3 H1c3 . . 0.96 ?
    C4 C5 . . 1.4904(12) ?
    C5 H1c5 . . 0.96 ?
    C5 H2c5 . . 0.96 ?
    C5 H3c5 . . 0.96 ?
loop_
    _geom_angle_atom_site_label_1
    _geom_angle_atom_site_label_2
    _geom_angle_atom_site_label_3
    _geom_angle_site_symmetry_1
    _geom_angle_site_symmetry_2
    _geom_angle_site_symmetry_3
    _geom_angle
    _geom_angle_publ_flag
    C2 O1 C4 . . . 116.60(5) ?
    N2 N1 C1 . . . 115.40(7) ?
    N1 N2 N3 . . . 173.01(9) ?
    N1 C1 C2 . . 2_655 116.58(7) ?
    N1 C1 C3 . . . 124.83(7) ?
    C2 C1 C3 2_655 . . 118.59(7) ?
    O1 C2 C1 . . 2_655 119.80(7) ?
    O1 C2 C3 . . . 118.66(7) ?
    C1 C2 C3 2_655 . . 121.42(7) ?
    C1 C3 C2 . . . 120.00(7) ?
    C1 C3 H1c3 . . . 120 ?
    C2 C3 H1c3 . . . 120 ?
    O1 C4 O2 . . . 122.32(7) ?
    O1 C4 C5 . . . 110.16(6) ?
    O2 C4 C5 . . . 127.51(6) ?
    C4 C5 H1c5 . . . 109.47 ?
    C4 C5 H2c5 . . . 109.47 ?
    C4 C5 H3c5 . . . 109.47 ?
    H1c5 C5 H2c5 . . . 109.47 ?
    H1c5 C5 H3c5 . . . 109.47 ?
    H2c5 C5 H3c5 . . . 109.47 ?
data_II
_database_code_depnum_ccdc_archive 'CCDC 1008064'
_chemical_name_systematic
;
2,5-Diazido-1,4-phenylene dibutyrate
;
_chemical_name_common     ?
_chemical_formula_moiety     'C14 H16 N6 O4'
_chemical_formula_sum     'C14 H16 N6 O4'
_chemical_formula_structural     ?
_chemical_formula_analytical     ?
_chemical_formula_iupac     'C14 H16 N6 O4'
_chemical_formula_weight     332.3
_chemical_melting_point     ?
_symmetry_cell_setting     monoclinic
_symmetry_space_group_name_H-M     'P 21/n'
_symmetry_space_group_name_Hall     '-P 2yn'
loop_
    _symmetry_equiv_pos_site_id
    _symmetry_equiv_pos_as_xyz
    1 x,y,z
    2 -x+1/2,y+1/2,-z+1/2
    3 -x,-y,-z
    4 x+1/2,-y+1/2,z+1/2
_cell_length_a     11.5875(19)
_cell_length_b     5.1485(8)
_cell_length_c     14.327(2)
_cell_angle_alpha     90
_cell_angle_beta     108.496(5)
_cell_angle_gamma     90
_cell_volume     810.6(2)
_cell_formula_units_Z     2
_cell_measurement_reflns_used     7352
_cell_measurement_theta_min     2.7
_cell_measurement_theta_max     27.0
_cell_measurement_temperature     100
_cell_special_details     ?
_exptl_crystal_description     'rod'
_exptl_crystal_colour     'light-yellow'
_exptl_crystal_size_max     0.65
_exptl_crystal_size_mid     0.25
_exptl_crystal_size_min     0.08
_exptl_crystal_size_rad     ?
_exptl_crystal_density_diffrn     1.3611
_exptl_crystal_density_meas     ?
_exptl_crystal_density_method     ?
_exptl_crystal_F_000     348
_exptl_absorpt_coefficient_mu     0.103
_exptl_absorpt_correction_type     multi-scan
_exptl_absorpt_process_details
;
(<i>SADABS</i>; Bruker, 2013)
;
_exptl_absorpt_correction_T_min     0.97
_exptl_absorpt_correction_T_max     0.99
_exptl_special_details     ?
_diffrn_ambient_temperature     100
_diffrn_radiation_type     'Mo K\a'
_diffrn_radiation_wavelength     0.71073
_diffrn_radiation_source     'X-ray tube'
_diffrn_radiation_monochromator     graphite
_diffrn_measurement_device_type     'Bruker Kappa APEXII CCD'
_diffrn_measurement_device     'four-cycle diffractometer'
_diffrn_measurement_method     '\w and \f scans'
_diffrn_detector_area_resol_mean     ?
_diffrn_reflns_number     17268
_diffrn_reflns_av_R_equivalents     0.0425
_diffrn_reflns_theta_min     1.98
_diffrn_reflns_theta_max     28.08
_diffrn_reflns_theta_full     26.08
_diffrn_measured_fraction_theta_max     0.9
_diffrn_measured_fraction_theta_full     0.98
_diffrn_reflns_limit_h_min     -13
_diffrn_reflns_limit_h_max     14
_diffrn_reflns_limit_k_min     -6
_diffrn_reflns_limit_k_max     6
_diffrn_reflns_limit_l_min     -17
_diffrn_reflns_limit_l_max     18
_diffrn_reflns_reduction_process     ?
_diffrn_standards_number     0
_diffrn_standards_interval_count     .
_diffrn_standards_interval_time     .
_diffrn_standards_decay_%     ?
_refine_special_details     ?
_reflns_number_total     1781
_reflns_number_gt     1211
_reflns_threshold_expression     I>3\s(I)
_refine_ls_structure_factor_coef     F
_refine_ls_R_factor_all     0.0769
_refine_ls_R_factor_gt     0.0422
_refine_ls_wR_factor_gt     0.0462
_refine_ls_wR_factor_ref     0.0478
_refine_ls_goodness_of_fit_ref     2.15
_refine_ls_restrained_S_all     ?
_refine_ls_number_reflns     1781
_refine_ls_number_parameters     109
_refine_ls_number_restraints     0
_refine_ls_number_constraints     32
_refine_ls_hydrogen_treatment     constr
_refine_ls_weighting_scheme     sigma
_refine_ls_weighting_details     'w=1/(\s^2^(F)+0.0001F^2^)'
_refine_ls_shift/su_max     0.0051
_refine_ls_shift/su_mean     0.0007
_refine_diff_density_max     0.26
_refine_diff_density_min     -0.23
_refine_ls_extinction_method     'none'
_refine_ls_extinction_coef     ?
loop_
    _atom_type_symbol
    _atom_type_scat_dispersion_real
    _atom_type_scat_dispersion_imag
    _atom_type_scat_source
    C 0.0033 0.0016 'International Tables Vol C tables 4.2.6.8 and 6.1.1.1'
    H 0.0000 0.0000 'International Tables Vol C tables 4.2.6.8 and 6.1.1.1'
    N 0.0061 0.0033 'International Tables Vol C tables 4.2.6.8 and 6.1.1.1'
    O 0.0106 0.0060 'International Tables Vol C tables 4.2.6.8 and 6.1.1.1'
_computing_data_collection     'APEX2 (Bruker, 2013)'
_computing_cell_refinement     'SAINT-Plus (Bruker, 2013)'
_computing_data_reduction     'SAINT-Plus (Bruker, 2013)'
_computing_structure_solution     'SUPERFLIP (Palatinus & Chapuis, 2007)'
_computing_structure_refinement
                                'JANA2006 (Pet\<r\'i\<cek, <i>et al.</i>, 2014)'
_computing_molecular_graphics     'Mercury (Macrae <i>et al.</i>, 2008)'
_computing_publication_material     'publCIF (Westrip, 2010)'
loop_
    _atom_site_type_symbol
    _atom_site_label
    _atom_site_fract_x
    _atom_site_fract_y
    _atom_site_fract_z
    _atom_site_U_iso_or_equiv
    _atom_site_adp_type
    _atom_site_calc_flag
    _atom_site_refinement_flags
    _atom_site_occupancy
    _atom_site_disorder_assembly
    _atom_site_disorder_group
    O O1 0.28390(9) 0.01294(17) 0.04347(7) 0.0217(4) Uani d . 1 . .
    O O2 0.33949(10) -0.32997(19) 0.14715(7) 0.0269(4) Uani d . 1 . .
    N N1 0.68785(12) 0.3626(2) 0.07891(8) 0.0224(5) Uani d . 1 . .
    N N2 0.67449(11) 0.5255(2) 0.13953(9) 0.0225(5) Uani d . 1 . .
    N N3 0.67447(13) 0.6825(2) 0.19484(9) 0.0296(5) Uani d . 1 . .
    C C1 0.58925(14) 0.1863(2) 0.04072(10) 0.0177(5) Uani d . 1 . .
    C C2 0.39470(14) 0.0013(3) 0.02402(10) 0.0181(5) Uani d . 1 . .
    C C3 0.48219(14) 0.1877(3) 0.06446(10) 0.0190(5) Uani d . 1 . .
    C C4 0.26254(15) -0.1781(3) 0.10334(10) 0.0214(6) Uani d . 1 . .
    C C5 0.13432(15) -0.1622(3) 0.10373(11) 0.0265(6) Uani d . 1 . .
    C C6 0.10348(15) -0.3423(3) 0.17548(11) 0.0303(6) Uani d . 1 . .
    C C7 -0.02989(17) -0.3320(4) 0.16734(13) 0.0411(7) Uani d . 1 . .
    H H1c3 0.468982 0.31648 0.108459 0.0228 Uiso d . 1 . .
    H H1c5 0.080047 -0.194143 0.038568 0.0318 Uiso d . 1 . .
    H H2c5 0.116086 0.013496 0.116656 0.0318 Uiso d . 1 . .
    H H1c6 0.152049 -0.298391 0.241353 0.0364 Uiso d . 1 . .
    H H2c6 0.125093 -0.51698 0.164467 0.0364 Uiso d . 1 . .
    H H1c7 -0.045158 -0.450116 0.21394 0.0493 Uiso d . 1 . .
    H H2c7 -0.050726 -0.158801 0.180958 0.0493 Uiso d . 1 . .
    H H3c7 -0.078376 -0.380637 0.101973 0.0493 Uiso d . 1 . .
loop_
    _atom_site_aniso_label
    _atom_site_aniso_U_11
    _atom_site_aniso_U_22
    _atom_site_aniso_U_33
    _atom_site_aniso_U_12
    _atom_site_aniso_U_13
    _atom_site_aniso_U_23
    _atom_site_aniso_type_symbol
    O1 0.0263(7) 0.0157(5) 0.0273(6) 0.0017(5) 0.0143(5) 0.0033(4) O
    O2 0.0324(7) 0.0217(6) 0.0303(6) 0.0055(5) 0.0150(5) 0.0053(5) O
    N1 0.0290(9) 0.0153(6) 0.0251(7) -0.0013(6) 0.0114(6) -0.0036(6) N
    N2 0.0264(9) 0.0159(6) 0.0247(7) -0.0015(6) 0.0072(6) 0.0037(6) N
    N3 0.0397(10) 0.0189(7) 0.0297(7) -0.0022(6) 0.0101(7) -0.0052(6) N
    C1 0.0231(10) 0.0108(7) 0.0194(7) -0.0002(6) 0.0069(7) 0.0020(6) C
    C2 0.0218(10) 0.0148(7) 0.0208(8) 0.0040(7) 0.0109(7) 0.0048(6) C
    C3 0.0283(10) 0.0112(7) 0.0189(8) 0.0023(6) 0.0095(7) 0.0016(6) C
    C4 0.0309(11) 0.0135(7) 0.0225(8) -0.0025(7) 0.0124(7) -0.0029(6) C
    C5 0.0286(11) 0.0212(8) 0.0320(9) 0.0005(7) 0.0131(7) 0.0019(7) C
    C6 0.0338(11) 0.0259(9) 0.0356(9) -0.0051(8) 0.0173(8) 0.0004(7) C
    C7 0.0376(12) 0.0516(12) 0.0386(11) -0.0118(9) 0.0184(9) 0.0030(9) C
loop_
    _geom_bond_atom_site_label_1
    _geom_bond_atom_site_label_2
    _geom_bond_site_symmetry_1
    _geom_bond_site_symmetry_2
    _geom_bond_distance
    _geom_bond_publ_flag
    O1 C2 . . 1.399(2) ?
    O1 C4 . . 1.3780(19) ?
    O2 C4 . . 1.2023(17) ?
    N1 N2 . . 1.2518(18) ?
    N1 C1 . . 1.4257(18) ?
    N2 N3 . . 1.1318(18) ?
    C1 C2 . 3_655 1.392(2) ?
    C1 C3 . . 1.387(2) ?
    C2 C3 . . 1.3825(19) ?
    C3 H1c3 . . 0.96 ?
    C4 C5 . . 1.490(3) ?
    C5 C6 . . 1.509(2) ?
    C5 H1c5 . . 0.96 ?
    C5 H2c5 . . 0.96 ?
    C6 C7 . . 1.513(3) ?
    C6 H1c6 . . 0.96 ?
    C6 H2c6 . . 0.96 ?
    C7 H1c7 . . 0.96 ?
    C7 H2c7 . . 0.96 ?
    C7 H3c7 . . 0.96 ?
loop_
    _geom_angle_atom_site_label_1
    _geom_angle_atom_site_label_2
    _geom_angle_atom_site_label_3
    _geom_angle_site_symmetry_1
    _geom_angle_site_symmetry_2
    _geom_angle_site_symmetry_3
    _geom_angle
    _geom_angle_publ_flag
    C2 O1 C4 . . . 116.81(11) ?
    N2 N1 C1 . . . 115.62(14) ?
    N1 N2 N3 . . . 172.59(16) ?
    N1 C1 C2 . . 3_655 115.94(15) ?
    N1 C1 C3 . . . 124.96(13) ?
    C2 C1 C3 3_655 . . 119.09(13) ?
    O1 C2 C1 . . 3_655 119.18(12) ?
    O1 C2 C3 . . . 118.96(13) ?
    C1 C2 C3 3_655 . . 121.71(15) ?
    C1 C3 C2 . . . 119.20(14) ?
    C1 C3 H1c3 . . . 120.4 ?
    C2 C3 H1c3 . . . 120.4 ?
    O1 C4 O2 . . . 122.63(16) ?
    O1 C4 C5 . . . 109.84(12) ?
    O2 C4 C5 . . . 127.53(15) ?
    C4 C5 C6 . . . 114.88(12) ?
    C4 C5 H1c5 . . . 109.47 ?
    C4 C5 H2c5 . . . 109.47 ?
    C6 C5 H1c5 . . . 109.47 ?
    C6 C5 H2c5 . . . 109.47 ?
    H1c5 C5 H2c5 . . . 103.47 ?
    C5 C6 C7 . . . 112.50(13) ?
    C5 C6 H1c6 . . . 109.47 ?
    C5 C6 H2c6 . . . 109.47 ?
    C7 C6 H1c6 . . . 109.47 ?
    C7 C6 H2c6 . . . 109.47 ?
    H1c6 C6 H2c6 . . . 106.26 ?
    C6 C7 H1c7 . . . 109.47 ?
    C6 C7 H2c7 . . . 109.47 ?
    C6 C7 H3c7 . . . 109.47 ?
    H1c7 C7 H2c7 . . . 109.47 ?
    H1c7 C7 H3c7 . . . 109.47 ?
    H2c7 C7 H3c7 . . . 109.47 ?
