# Supplementary material for: Crystal structures of 2,5-di­azido-1,4-phenyl­ene di­acetate and 2,5-di­azido-1,4-phenyl­ene dibutyrate
Source: Acta Crystallogr Sect E Struct Rep Online. 2014 Jun 23;70(Pt 7):39–42. doi: 10.1107/S1600536814013762 (PMC4120540; doi:10.1107/S1600536814013762)
Supplement: Supplementary file 2 [file e-70-00039-Isup2.hkl]

#
# h,k,l, Fc-squared, Fo-squared, sigma(Fo-squared) and status flag
#
data_I
_shelx_title                             '   '
_shelx_refln_list_code                   4
_shelx_F_calc_maximum                    55.27
_exptl_crystal_F_000                     142
_reflns_d_resolution_high                0.6548

loop_
 _symmetry_equiv_pos_as_xyz
 'x, y, z'
 '-x, -y, -z'

_cell_length_a                           5.4293(6)
_cell_length_b                           5.5678(6)
_cell_length_c                           10.4945(12)
_cell_angle_alpha                        101.508(3)
_cell_angle_beta                         104.544(3)
_cell_angle_gamma                        97.057(3)

_shelx_F_squared_multiplier              1.000

loop_
 _refln_index_h
 _refln_index_k
 _refln_index_l
 _refln_F_squared_calc
 _refln_F_squared_meas
 _refln_F_squared_sigma
 _refln_observed_status
   0   0   2  510.13  497.16    5.37 o
   0   0   3  201.55  195.07    2.09 o
   0   0   4   57.72   61.00    0.89 o
   0   0   5  721.25  745.73   11.63 o
   0   0   6  119.65  114.43    1.57 o
   0   0   7  305.75  323.10    4.56 o
   0   0   8  101.28  101.92    1.56 o
   0   0   9  269.33  262.81    3.96 o
   0   0  10  233.57  232.10    3.82 o
   0   0  11   89.43   85.67    1.48 o
   0   0  12    0.04    0.15    0.08 <
   0   0  13  105.68  109.36    2.12 o
   0   0  14    3.16    3.14    0.20 o
   0   0  15   10.25   11.64    1.17 o
   0   1 -15    1.28    1.61    0.18 o
   0   1 -14    0.07    0.24    0.13 <
   0   1 -13    0.14   -0.07    0.10 <
   0   1 -12   17.37   16.88    0.35 o
   0   1 -11   48.31   47.21    0.81 o
   0   1 -10  111.83  106.58    1.77 o
   0   1  -9  358.23  358.67    5.45 o
   0   1  -8   22.32   22.97    0.35 o
   0   1  -7   37.43   34.14    0.50 o
   0   1  -6   67.12   73.65    1.04 o
   0   1  -5  292.99  303.70    4.31 o
   0   1  -4   83.39   77.32    0.95 o
   0   1  -3  533.34  547.05    6.35 o
   0   1  -2  489.99  501.32    5.33 o
   0   1  -1  100.61  108.24    1.17 o
   0   1   0  673.42  665.54    7.58 o
   0   1   1   11.57   15.18    0.18 o
   0   1   2 2852.06 2480.37   41.68 o
   0   1   3   31.83   36.07    0.49 o
   0   1   4  349.60  365.82    5.08 o
   0   1   5    0.21    0.14    0.04 o
   0   1   6   54.57   62.62    0.98 o
   0   1   7    2.80    2.07    0.08 o
   0   1   8    0.70    1.12    0.07 o
   0   1   9    0.53    0.30    0.09 o
   0   1  10    0.10    0.07    0.07 <
   0   1  11   48.40   48.63    0.87 o
   0   1  12    9.41    8.70    0.23 o
   0   1  13    1.12    1.42    0.13 o
   0   1  14    1.38    1.23    0.19 o
   0   2 -15    0.00    0.05    0.13 <
   0   2 -14   44.08   45.22    1.10 o
   0   2 -13    0.32    0.50    0.11 o
   0   2 -12    4.83    4.68    0.16 o
   0   2 -11    0.04    0.16    0.07 <
   0   2 -10  214.68  210.14    3.44 o
   0   2  -9   16.03   17.11    0.30 o
   0   2  -8    4.92    5.26    0.12 o
   0   2  -7   86.81   83.85    1.18 o
   0   2  -6    5.06    5.16    0.11 o
   0   2  -5   28.96   24.11    0.36 o
   0   2  -4   57.48   66.17    0.95 o
   0   2  -3  924.66  984.18   13.42 o
   0   2  -2  243.47  250.38    3.10 o
   0   2  -1  800.12  801.81    9.54 o
   0   2   0    3.33    3.28    0.06 o
   0   2   1    2.18    3.47    0.07 o
   0   2   2   10.84   10.27    0.17 o
   0   2   3  283.97  285.24    4.29 o
   0   2   4  196.02  198.80    2.92 o
   0   2   5    0.68    1.04    0.05 o
   0   2   6  110.85  122.44    1.89 o
   0   2   7   84.82   86.21    1.37 o
   0   2   8   50.57   49.57    0.79 o
   0   2   9   23.24   20.85    0.41 o
   0   2  10    2.26    2.34    0.13 o
   0   2  11    0.01    0.09    0.10 <
   0   2  12   21.37   21.10    0.48 o
   0   2  13    4.63    4.23    0.27 o
   0   3 -15    0.01   -0.20    0.13 <
   0   3 -14    2.19    2.76    0.20 o
   0   3 -13   14.29   16.20    0.44 o
   0   3 -12   98.49  100.57    1.72 o
   0   3 -11   16.66   15.18    0.32 o
   0   3 -10   23.84   25.17    0.48 o
   0   3  -9   57.09   53.61    0.94 o
   0   3  -8    6.26    7.76    0.18 o
   0   3  -7   61.57   58.07    0.85 o
   0   3  -6    1.19    0.94    0.05 o
   0   3  -5   74.24   74.16    1.05 o
   0   3  -4  117.60  123.77    1.75 o
   0   3  -3  245.09  258.56    3.64 o
   0   3  -2   46.34   51.34    0.73 o
   0   3  -1    0.13    0.13    0.04 o
   0   3   0    2.91    3.89    0.10 o
   0   3   1    1.23    1.04    0.05 o
   0   3   2  164.26  170.17    2.57 o
   0   3   3   37.24   42.48    0.67 o
   0   3   4   14.57   14.09    0.25 o
   0   3   5   12.74   13.01    0.23 o
   0   3   6    0.04    0.14    0.05 <
   0   3   7   78.44   75.65    1.22 o
   0   3   8    5.02    5.95    0.19 o
   0   3   9    0.61    0.52    0.09 o
   0   3  10    7.68    6.69    0.21 o
   0   3  11    0.17   -0.01    0.10 <
   0   3  12   31.95   30.76    1.15 o
   0   4 -15    2.98    2.44    0.56 o
   0   4 -14    4.21    3.00    0.24 o
   0   4 -13   24.77   24.51    0.72 o
   0   4 -12   53.45   59.05    1.17 o
   0   4 -11    3.73    2.37    0.12 o
   0   4 -10    1.97    2.12    0.11 o
   0   4  -9    0.88    1.58    0.10 o
   0   4  -8   14.01   10.14    0.23 o
   0   4  -7  261.89  236.51    3.56 o
   0   4  -6    7.71    7.95    0.17 o
   0   4  -5    9.26   10.82    0.20 o
   0   4  -4    2.12    1.88    0.08 o
   0   4  -3   47.10   49.41    0.77 o
   0   4  -2  106.99  110.86    1.69 o
   0   4  -1    4.85    4.86    0.12 o
   0   4   0   23.51   18.86    0.33 o
   0   4   1    0.00    0.19    0.06 o
   0   4   2  131.54  139.28    2.10 o
   0   4   3   88.63   95.53    1.59 o
   0   4   4    1.47    1.55    0.08 o
   0   4   5   24.66   22.49    0.37 o
   0   4   6    0.20    0.31    0.08 o
   0   4   7   29.58   28.47    0.56 o
   0   4   8    4.34    3.65    0.15 o
   0   4   9    1.45    2.01    0.14 o
   0   4  10   14.28   14.52    0.38 o
   0   4  11    0.06    0.23    0.15 <
   0   5 -14    2.54    2.65    0.22 o
   0   5 -13    3.35    3.18    0.22 o
   0   5 -12    0.30    0.23    0.13 <
   0   5 -11    7.40    6.87    0.26 o
   0   5 -10    1.58    1.67    0.12 o
   0   5  -9    0.48    0.49    0.09 o
   0   5  -8   40.60   35.43    0.66 o
   0   5  -7   34.81   27.65    0.51 o
   0   5  -6    0.00    0.23    0.07 o
   0   5  -5    7.53    6.55    0.17 o
   0   5  -4    9.04    8.12    0.19 o
   0   5  -3   13.24   14.62    0.28 o
   0   5  -2   17.48   19.26    0.34 o
   0   5  -1   28.77   29.82    0.50 o
   0   5   0    0.55    0.58    0.07 o
   0   5   1   12.43   13.06    0.26 o
   0   5   2   57.37   59.97    0.95 o
   0   5   3   32.16   34.02    0.56 o
   0   5   4    0.04   -0.02    0.07 <
   0   5   5    0.37    0.25    0.09 <
   0   5   6    0.00   -0.10    0.10 <
   0   5   7   16.50   16.80    0.41 o
   0   5   8    4.87    4.34    0.20 o
   0   5   9    1.62    1.19    0.14 o
   0   6 -13    1.43    1.12    0.17 o
   0   6 -12    2.32    2.71    0.19 o
   0   6 -11   11.78   13.40    0.42 o
   0   6 -10    6.85    8.64    0.32 o
   0   6  -9   22.50   23.48    0.48 o
   0   6  -8    4.30    4.11    0.17 o
   0   6  -7   16.61   15.53    0.34 o
   0   6  -6   13.74   11.56    0.27 o
   0   6  -5    0.05   -0.03    0.07 <
   0   6  -4    1.20    1.29    0.10 o
   0   6  -3    2.80    2.78    0.13 o
   0   6  -2   71.32   76.31    1.33 o
   0   6  -1    2.84    2.73    0.13 o
   0   6   0   57.17   59.53    1.06 o
   0   6   1   26.29   27.94    0.52 o
   0   6   2   26.31   25.78    0.57 o
   0   6   3    2.76    2.57    0.15 o
   0   6   4    4.29    3.32    0.17 o
   0   6   5   10.58   10.98    0.34 o
   0   6   6    3.71    4.16    0.20 o
   0   6   7   14.19   13.57    0.40 o
   0   7 -11   79.17   88.14    2.03 o
   0   7 -10   29.25   33.64    0.86 o
   0   7  -9    3.04    3.49    0.21 o
   0   7  -8   25.69   25.61    0.60 o
   0   7  -7    1.94    1.98    0.13 o
   0   7  -6   31.13   32.36    0.63 o
   0   7  -5    0.10    0.12    0.09 <
   0   7  -4   41.23   45.26    0.83 o
   0   7  -3    1.36    1.24    0.11 o
   0   7  -2   25.38   25.35    0.51 o
   0   7  -1   92.47   94.29    1.82 o
   0   7   0  174.87  177.29    3.36 o
   0   7   1   11.94   12.90    0.37 o
   0   7   2   14.02   15.32    0.39 o
   0   7   3   11.31   11.42    0.36 o
   0   7   4    0.19    0.17    0.13 <
   0   7   5    4.11    4.65    0.23 o
   0   8  -8    3.95    2.98    0.31 o
   0   8  -7    7.35    7.95    0.42 o
   0   8  -6   11.30   12.01    0.50 o
   0   8  -5    0.89    1.00    0.17 o
   0   8  -4   21.33   20.13    0.56 o
   0   8  -3    1.12    1.04    0.14 o
   0   8  -2   37.08   41.34    0.87 o
   0   8  -1    9.62    9.22    0.34 o
   0   8   0   61.11   62.46    1.24 o
   0   8   1    9.85    9.09    0.62 o
   1  -8  -2   19.78   17.34    1.50 o
   1  -8  -1   14.80   16.00    0.55 o
   1  -8   0   26.38   27.82    0.79 o
   1  -8   1    4.25    3.84    0.23 o
   1  -8   2    0.30    0.12    0.17 <
   1  -8   3    6.85    8.06    0.30 o
   1  -8   4    8.99    9.99    0.36 o
   1  -8   5   58.40   66.47    1.45 o
   1  -8   6    9.47   10.51    0.37 o
   1  -8   7    6.47    6.30    0.29 o
   1  -7  -6    3.73    4.42    0.72 o
   1  -7  -5    0.00    0.07    0.13 <
   1  -7  -4   10.57   10.03    0.34 o
   1  -7  -3   17.68   17.44    0.43 o
   1  -7  -2    3.30    3.58    0.17 o
   1  -7  -1    0.55    0.33    0.10 o
   1  -7   0   91.30   90.84    1.53 o
   1  -7   1   21.78   22.00    0.44 o
   1  -7   2    9.45   10.89    0.26 o
   1  -7   3    0.42    0.42    0.10 o
   1  -7   4    0.10    0.25    0.10 <
   1  -7   5   15.35   14.94    0.45 o
   1  -7   6    1.64    1.83    0.17 o
   1  -7   7   21.27   24.81    0.63 o
   1  -7   8   11.07   11.25    0.41 o
   1  -7   9    5.45    5.66    0.27 o
   1  -7  10  112.49  111.17    2.50 o
   1  -6  -8   28.26   28.20    0.65 o
   1  -6  -7    9.26    8.44    0.30 o
   1  -6  -6   23.13   26.78    0.62 o
   1  -6  -5   24.73   25.35    0.59 o
   1  -6  -4   20.63   20.78    0.42 o
   1  -6  -3   21.46   22.43    0.45 o
   1  -6  -2    3.17    3.36    0.14 o
   1  -6  -1   65.51   65.74    1.11 o
   1  -6   0    8.62    8.08    0.21 o
   1  -6   1  170.69  165.57    2.81 o
   1  -6   2  249.22  250.19    4.22 o
   1  -6   3   13.56   14.26    0.31 o
   1  -6   4   66.87   67.66    1.13 o
   1  -6   5   21.84   22.68    0.44 o
   1  -6   6    5.87    5.19    0.19 o
   1  -6   7   85.74   83.95    1.66 o
   1  -6   8   14.61   13.95    0.41 o
   1  -6   9   24.47   24.19    0.62 o
   1  -6  10    8.42    9.64    0.32 o
   1  -6  11   42.48   49.13    1.07 o
   1  -6  12  156.83  159.52    3.22 o
   1  -5 -10    5.11    5.60    0.27 o
   1  -5  -9   15.32   15.12    0.41 o
   1  -5  -8   46.15   46.56    0.95 o
   1  -5  -7  119.17  123.85    2.75 o
   1  -5  -6    0.22    0.43    0.09 o
   1  -5  -5    0.00   -0.04    0.07 <
   1  -5  -4   16.67   15.93    0.32 o
   1  -5  -3    0.44    0.25    0.07 o
   1  -5  -2    4.22    4.16    0.13 o
   1  -5  -1    7.41    7.57    0.17 o
   1  -5   0   24.34   25.52    0.44 o
   1  -5   1   17.54   16.05    0.29 o
   1  -5   2   64.60   69.09    1.09 o
   1  -5   3  112.87  110.87    1.87 o
   1  -5   4   16.64   17.00    0.32 o
   1  -5   5    8.54    7.10    0.18 o
   1  -5   6    2.95    1.48    0.10 o
   1  -5   7    3.58    2.58    0.12 o
   1  -5   8   33.03   30.99    0.65 o
   1  -5   9   31.73   29.95    0.72 o
   1  -5  10    0.28    0.09    0.11 <
   1  -5  11    1.66    2.27    0.16 o
   1  -5  12   63.70   67.01    1.45 o
   1  -5  13    0.29    0.32    0.16 <
   1  -4 -11    9.23    9.83    0.30 o
   1  -4 -10    6.43    6.11    0.25 o
   1  -4  -9   10.78   10.16    0.30 o
   1  -4  -8   46.16   45.83    0.92 o
   1  -4  -7   20.57   19.31    0.35 o
   1  -4  -6    3.55    4.33    0.14 o
   1  -4  -5    6.72    7.00    0.17 o
   1  -4  -4    5.86    5.23    0.13 o
   1  -4  -3   18.26   17.32    0.29 o
   1  -4  -2  109.20  116.61    1.74 o
   1  -4  -1   72.90   69.07    1.08 o
   1  -4   0   31.83   30.73    0.46 o
   1  -4   1    0.76    1.40    0.06 o
   1  -4   2  175.16  186.47    2.88 o
   1  -4   3   29.98   28.66    0.44 o
   1  -4   4   41.51   43.52    0.62 o
   1  -4   5    0.85    1.31    0.06 o
   1  -4   6   18.60   20.71    0.39 o
   1  -4   7   34.87   25.26    0.47 o
   1  -4   8   17.36   12.01    0.27 o
   1  -4   9    6.04    4.56    0.16 o
   1  -4  10   61.63   59.88    1.28 o
   1  -4  11   51.80   48.73    1.06 o
   1  -4  12   10.29    9.85    0.33 o
   1  -4  13   11.92   10.61    0.37 o
   1  -4  14    3.28    3.04    0.20 o
   1  -3 -13    0.30    0.00    0.12 <
   1  -3 -12   18.83   17.77    0.50 o
   1  -3 -11   62.36   62.04    1.25 o
   1  -3 -10    2.30    2.45    0.14 o
   1  -3  -9    5.54    5.31    0.19 o
   1  -3  -8   11.15    9.95    0.23 o
   1  -3  -7    1.14    0.80    0.07 o
   1  -3  -6    4.63    4.49    0.13 o
   1  -3  -5    2.83    3.79    0.12 o
   1  -3  -4   87.24   89.02    1.36 o
   1  -3  -3    0.04    0.20    0.04 o
   1  -3  -2  574.60  612.47    8.49 o
   1  -3  -1    1.85    2.38    0.07 o
   1  -3   0   26.53   33.54    0.49 o
   1  -3   1    0.06    0.00    0.04 <
   1  -3   2  226.92  222.32    3.18 o
   1  -3   3  346.16  371.93    5.09 o
   1  -3   4   35.55   35.95    0.52 o
   1  -3   5   72.34   77.98    1.13 o
   1  -3   6    0.83    0.90    0.06 o
   1  -3   7   27.81   23.08    0.37 o
   1  -3   8   10.44    7.32    0.18 o
   1  -3   9   97.12   85.34    1.42 o
   1  -3  10    3.81    3.35    0.14 o
   1  -3  11   41.36   39.88    0.86 o
   1  -3  12   45.79   47.99    1.11 o
   1  -3  13    5.32    5.93    0.28 o
   1  -3  14    0.58    0.86    0.16 o
   1  -2 -14    1.64    1.06    0.18 o
   1  -2 -13   15.50   17.05    0.42 o
   1  -2 -12   31.19   32.90    0.71 o
   1  -2 -11   30.59   30.46    0.65 o
   1  -2 -10    4.28    3.36    0.15 o
   1  -2  -9   28.66   27.74    0.51 o
   1  -2  -8   47.16   43.06    0.71 o
   1  -2  -7    2.58    2.48    0.09 o
   1  -2  -6  196.43  204.43    3.03 o
   1  -2  -5   45.70   49.06    0.76 o
   1  -2  -4   78.23   83.04    1.24 o
   1  -2  -3   27.58   28.26    0.41 o
   1  -2  -2    7.00    7.13    0.12 o
   1  -2  -1   69.77   78.51    0.96 o
   1  -2   0 1328.23 1440.86   17.68 o
   1  -2   1  524.33  563.28    7.09 o
   1  -2   2   22.88   25.09    0.32 o
   1  -2   3  524.76  581.68    7.30 o
   1  -2   4   20.24   24.47    0.32 o
   1  -2   5  158.02  173.99    2.29 o
   1  -2   6    0.38    0.21    0.04 o
   1  -2   7   68.13   69.25    0.98 o
   1  -2   8   24.82   21.98    0.39 o
   1  -2   9  106.94  103.04    1.70 o
   1  -2  10    4.29    4.98    0.16 o
   1  -2  11    6.11    6.01    0.24 o
   1  -2  12    7.38    8.22    0.29 o
   1  -2  13    0.37    0.52    0.12 o
   1  -2  14   63.95   67.03    1.59 o
   1  -1 -14    3.11    2.87    0.18 o
   1  -1 -13    1.37    1.43    0.13 o
   1  -1 -12   60.46   60.04    1.06 o
   1  -1 -11    1.47    1.65    0.10 o
   1  -1 -10   34.56   32.06    0.53 o
   1  -1  -9    3.56    4.39    0.14 o
   1  -1  -8  110.48  113.76    1.92 o
   1  -1  -7  299.93  287.67    4.38 o
   1  -1  -6  220.91  248.73    3.84 o
   1  -1  -5    4.60    7.43    0.13 o
   1  -1  -4    5.65    6.11    0.11 o
   1  -1  -3    1.71    1.00    0.04 o
   1  -1  -2   17.32   20.76    0.23 o
   1  -1  -1  926.68  890.15    9.58 o
   1  -1   1 1882.26 1753.46   60.94 o
   1  -1   2  362.75  390.71    4.17 o
   1  -1   3   10.58   11.17    0.15 o
   1  -1   4  307.23  325.51    4.00 o
   1  -1   5  370.29  426.18    5.32 o
   1  -1   6  101.42  103.95    1.44 o
   1  -1   7   16.73   15.90    0.25 o
   1  -1   8    5.91    5.67    0.13 o
   1  -1   9    1.95    1.99    0.09 o
   1  -1  10   13.10   12.85    0.28 o
   1  -1  11    9.13    8.35    0.24 o
   1  -1  12   14.93   15.32    0.42 o
   1  -1  13    0.19    0.11    0.12 <
   1  -1  14   47.29   48.34    1.13 o
   1   0 -15   15.88   16.19    0.61 o
   1   0 -14    6.31    6.11    0.24 o
   1   0 -13   17.16   17.64    0.38 o
   1   0 -12   15.28   14.32    0.31 o
   1   0 -11   30.20   29.51    0.53 o
   1   0 -10   75.25   74.22    1.16 o
   1   0  -9  100.51   97.15    1.49 o
   1   0  -8    5.18    5.68    0.12 o
   1   0  -7   24.67   24.91    0.39 o
   1   0  -6   99.10   82.20    1.27 o
   1   0  -5  589.80  612.04    9.28 o
   1   0  -4  356.68  357.01    5.08 o
   1   0  -3   35.13   38.37    0.44 o
   1   0  -2  236.90  221.52    2.50 o
   1   0  -1   60.79   58.53    0.62 o
   1   0   0  891.14  997.57   22.87 o
   1   0   1   14.28   15.04    0.19 o
   1   0   2   11.09    7.16    0.08 o
   1   0   3  607.11  642.58    7.50 o
   1   0   4  132.82  147.17    1.90 o
   1   0   5   10.27   14.19    0.22 o
   1   0   6   12.36   10.94    0.18 o
   1   0   7   40.13   42.93    0.72 o
   1   0   8   54.19   58.60    0.99 o
   1   0   9   42.50   44.61    0.77 o
   1   0  10   89.67   85.22    1.46 o
   1   0  11   11.13    9.65    0.30 o
   1   0  12    6.22    6.00    0.27 o
   1   0  13    0.92    0.71    0.13 o
   1   0  14    0.20    0.26    0.14 <
   1   1 -15   10.76    9.71    0.42 o
   1   1 -14    0.79    0.91    0.11 o
   1   1 -13   16.10   15.64    0.35 o
   1   1 -12   10.83   10.95    0.25 o
   1   1 -11   28.56   26.78    0.49 o
   1   1 -10  194.07  190.61    2.94 o
   1   1  -9  792.24  810.54   12.18 o
   1   1  -8   26.33   27.44    0.46 o
   1   1  -7   36.92   41.89    0.65 o
   1   1  -6   45.53   55.26    0.85 o
   1   1  -5    0.37    0.19    0.04 o
   1   1  -4 1449.38 1437.52   17.51 o
   1   1  -3  205.61  211.48    2.47 o
   1   1  -2 1237.49 1224.56   13.15 o
   1   1   0 3126.79 3054.67   65.49 o
   1   1   1 2671.84 2585.11   48.51 o
   1   1   2  410.62  460.78    5.65 o
   1   1   3  292.33  286.15    3.53 o
   1   1   4  294.80  308.65    4.51 o
   1   1   5  231.13  244.19    3.69 o
   1   1   6   67.37   68.02    0.98 o
   1   1   7    0.98    0.73    0.06 o
   1   1   8   98.46   92.07    1.75 o
   1   1   9    8.80    9.49    0.22 o
   1   1  10  210.80  204.58    3.70 o
   1   1  11  116.02  119.89    2.55 o
   1   1  12   59.16   60.58    1.37 o
   1   1  13   12.93   13.33    0.41 o
   1   2 -15   44.32   43.49    1.29 o
   1   2 -14    0.00   -0.01    0.09 <
   1   2 -13   52.72   50.59    0.90 o
   1   2 -12    1.87    1.62    0.11 o
   1   2 -11   70.73   69.85    1.18 o
   1   2 -10   12.35   10.68    0.21 o
   1   2  -9  109.27  104.36    1.62 o
   1   2  -8  376.76  377.89    5.59 o
   1   2  -7  522.07  531.73    7.86 o
   1   2  -6  354.24  375.66    5.53 o
   1   2  -5  160.23  182.24    2.71 o
   1   2  -4   14.10   11.93    0.22 o
   1   2  -3   90.22   92.06    1.29 o
   1   2  -2  273.89  275.82    3.87 o
   1   2  -1  267.00  279.92    4.28 o
   1   2   0   24.65   22.11    0.32 o
   1   2   1  320.40  343.53    4.69 o
   1   2   2  801.30  859.29   11.94 o
   1   2   3  232.56  229.61    3.26 o
   1   2   4   52.16   50.16    0.73 o
   1   2   5  115.64  114.88    1.63 o
   1   2   6    7.88   10.52    0.22 o
   1   2   7   30.32   28.78    0.54 o
   1   2   8    7.03    5.60    0.17 o
   1   2   9    0.94    0.78    0.09 o
   1   2  10    5.38    5.05    0.19 o
   1   2  11    7.10    7.30    0.39 o
   1   2  12  109.01  110.57    2.47 o
   1   3 -15    2.52    2.77    0.23 o
   1   3 -14    0.48    0.49    0.11 o
   1   3 -13   16.76   18.48    0.40 o
   1   3 -12   16.04   15.90    0.34 o
   1   3 -11    0.98    0.84    0.10 o
   1   3 -10   43.90   42.25    0.76 o
   1   3  -9    4.22    3.93    0.12 o
   1   3  -8   31.99   31.16    0.51 o
   1   3  -7    5.76    4.91    0.12 o
   1   3  -6    0.21    0.41    0.05 o
   1   3  -5  138.93  136.16    2.03 o
   1   3  -4   72.23   74.51    1.13 o
   1   3  -3   48.68   56.79    0.89 o
   1   3  -2  223.85  249.02    3.73 o
   1   3  -1   18.97   17.49    0.29 o
   1   3   0  222.65  234.42    3.84 o
   1   3   1    0.30    0.45    0.05 o
   1   3   2    5.11    5.61    0.15 o
   1   3   3    3.70    4.40    0.12 o
   1   3   4    8.17    6.76    0.15 o
   1   3   5   29.50   28.05    0.47 o
   1   3   6    0.48    0.55    0.08 o
   1   3   7   83.35   75.91    1.33 o
   1   3   8   35.73   34.62    0.64 o
   1   3   9    0.16    0.07    0.08 <
   1   3  10    4.09    4.82    0.23 o
   1   3  11   26.96   28.57    0.72 o
   1   4 -15    5.79    6.25    0.31 o
   1   4 -14    6.60    5.98    0.31 o
   1   4 -13   12.48   14.48    0.33 o
   1   4 -12   26.85   28.17    0.54 o
   1   4 -11   35.68   37.70    0.70 o
   1   4 -10    2.73    2.67    0.13 o
   1   4  -9    4.28    4.59    0.16 o
   1   4  -8    8.40    9.31    0.20 o
   1   4  -7   17.19   15.22    0.28 o
   1   4  -6   16.20   15.80    0.27 o
   1   4  -5    0.05    0.05    0.05 <
   1   4  -4    3.24    3.55    0.12 o
   1   4  -3    0.30    0.60    0.06 o
   1   4  -2  245.94  259.32    3.97 o
   1   4  -1    6.24    6.42    0.16 o
   1   4   0   16.30   18.94    0.33 o
   1   4   1    0.28    0.29    0.06 o
   1   4   2   51.59   51.53    0.81 o
   1   4   3  123.98  125.83    1.92 o
   1   4   4   12.69   12.74    0.27 o
   1   4   5    3.22    2.70    0.12 o
   1   4   6    7.48    6.76    0.20 o
   1   4   7    2.04    1.50    0.11 o
   1   4   8    5.59    5.85    0.20 o
   1   4   9   41.84   42.10    1.04 o
   1   4  10    1.30    0.97    0.17 o
   1   5 -14    1.14    0.75    0.19 o
   1   5 -13    1.43    0.76    0.15 o
   1   5 -12   32.23   34.92    0.66 o
   1   5 -11   41.91   45.98    0.83 o
   1   5 -10    0.04   -0.01    0.09 <
   1   5  -9    0.19    0.27    0.09 o
   1   5  -8    9.83   10.65    0.25 o
   1   5  -7   67.00   61.46    1.09 o
   1   5  -6   90.06   89.63    1.40 o
   1   5  -5    0.23    0.48    0.07 o
   1   5  -4   22.50   21.99    0.38 o
   1   5  -3    8.57   10.38    0.21 o
   1   5  -2   32.24   31.71    0.54 o
   1   5  -1   11.25   11.06    0.23 o
   1   5   0   36.72   40.33    0.68 o
   1   5   1   72.32   69.88    1.09 o
   1   5   2    5.91    6.40    0.18 o
   1   5   3  149.08  154.12    2.55 o
   1   5   4    0.07    0.12    0.09 <
   1   5   5   12.76   13.99    0.32 o
   1   5   6    0.64    0.74    0.11 o
   1   5   7    6.44    7.94    0.27 o
   1   5   8   16.26   17.57    0.59 o
   1   5   9    6.67    8.18    0.88 o
   1   6 -13    0.02   -0.04    0.18 <
   1   6 -12    3.55    3.52    0.23 o
   1   6 -11    3.06    2.33    0.16 o
   1   6 -10    5.47    6.19    0.22 o
   1   6  -9    0.49    0.55    0.10 o
   1   6  -8    8.09    8.79    0.25 o
   1   6  -7   66.65   64.68    1.14 o
   1   6  -6   10.41    8.72    0.23 o
   1   6  -5    2.38    1.81    0.11 o
   1   6  -4   10.78   11.48    0.27 o
   1   6  -3    2.88    2.34    0.12 o
   1   6  -2    7.59    8.33    0.23 o
   1   6  -1    7.53    7.85    0.25 o
   1   6   0    2.38    2.92    0.13 o
   1   6   1   46.02   44.49    0.87 o
   1   6   2   32.82   32.19    0.70 o
   1   6   3    1.57    1.17    0.13 o
   1   6   4    8.21    7.70    0.29 o
   1   6   5   38.50   38.93    0.76 o
   1   6   6   19.90   20.95    0.52 o
   1   7 -11    1.11    1.72    0.24 o
   1   7 -10    0.13   -0.01    0.14 <
   1   7  -9   61.51   65.36    1.31 o
   1   7  -8    1.53    1.55    0.15 o
   1   7  -7   28.34   29.38    0.66 o
   1   7  -6    0.08   -0.07    0.10 <
   1   7  -5   30.97   29.84    0.65 o
   1   7  -4    0.04   -0.10    0.11 <
   1   7  -3   21.20   21.43    0.50 o
   1   7  -2    0.00   -0.20    0.11 <
   1   7  -1    1.65    1.16    0.13 o
   1   7   0   52.27   56.47    1.14 o
   1   7   1   13.30   13.85    0.39 o
   1   7   2    0.09    0.12    0.12 <
   1   7   3    7.33    7.18    0.29 o
   1   7   4   29.17   29.70    0.69 o
   1   8  -7    2.43    2.86    0.20 o
   1   8  -6    5.36    5.32    0.24 o
   1   8  -5    4.50    4.18    0.22 o
   1   8  -4    1.90    1.77    0.17 o
   1   8  -3   11.97   12.52    0.37 o
   1   8  -2    2.49    2.50    0.17 o
   1   8  -1   45.74   44.82    0.96 o
   2  -8  -2    0.03   -0.32    0.21 <
   2  -8  -1    1.91    2.01    0.19 o
   2  -8   0   24.42   23.55    0.63 o
   2  -8   1    4.80    4.99    0.27 o
   2  -8   2    0.92    0.67    0.15 o
   2  -8   3    1.96    1.71    0.17 o
   2  -8   4    0.76    0.66    0.14 o
   2  -8   5   10.45   10.96    0.37 o
   2  -8   6    3.30    2.54    0.18 o
   2  -7  -6    1.54    1.68    0.24 o
   2  -7  -5   38.47   37.06    1.18 o
   2  -7  -4   39.88   39.57    1.00 o
   2  -7  -3    0.95    0.38    0.13 <
   2  -7  -2    7.29    7.42    0.30 o
   2  -7  -1    2.84    2.52    0.18 o
   2  -7   0   52.57   53.99    1.18 o
   2  -7   1   12.65   13.86    0.39 o
   2  -7   2    0.07   -0.08    0.10 <
   2  -7   3    9.90   11.03    0.37 o
   2  -7   4    2.15    2.14    0.15 o
   2  -7   5   43.95   47.76    1.06 o
   2  -7   6   65.90   72.54    1.56 o
   2  -7   7    1.14    1.51    0.15 o
   2  -7   8   26.45   26.52    0.64 o
   2  -7   9    0.64    0.29    0.14 <
   2  -7  10    0.09    0.20    0.14 <
   2  -6  -8    1.40    1.93    0.17 o
   2  -6  -7    3.81    3.54    0.19 o
   2  -6  -6    3.02    2.93    0.18 o
   2  -6  -5    0.00   -0.09    0.09 <
   2  -6  -4    1.08    0.80    0.10 o
   2  -6  -3   68.96   65.92    1.14 o
   2  -6  -2    9.24    8.99    0.23 o
   2  -6  -1    0.01   -0.05    0.08 <
   2  -6   0   12.63   11.17    0.25 o
   2  -6   1   90.04   87.55    1.48 o
   2  -6   2   11.30   12.85    0.31 o
   2  -6   3    1.92    2.09    0.11 o
   2  -6   4    9.74    9.13    0.28 o
   2  -6   5    0.30    0.29    0.11 <
   2  -6   6    0.03   -0.09    0.10 <
   2  -6   7    6.07    7.86    0.29 o
   2  -6   8   41.77   44.39    0.96 o
   2  -6   9    1.42    1.34    0.14 o
   2  -6  10   86.64   90.81    2.02 o
   2  -6  11    7.98    9.88    0.35 o
   2  -5 -10   34.56   34.85    0.78 o
   2  -5  -9   24.38   24.09    0.57 o
   2  -5  -8  106.18  109.93    2.18 o
   2  -5  -7   56.95   57.39    1.04 o
   2  -5  -6    0.09    0.37    0.08 o
   2  -5  -5   53.74   54.85    0.95 o
   2  -5  -4   10.29   10.01    0.24 o
   2  -5  -3   46.66   46.36    0.81 o
   2  -5  -2   62.59   63.69    1.07 o
   2  -5  -1  151.69  151.37    2.48 o
   2  -5   0   23.99   21.76    0.41 o
   2  -5   1   54.69   51.16    0.88 o
   2  -5   2  162.04  153.91    2.46 o
   2  -5   3  484.20  476.08    7.52 o
   2  -5   4   14.88   15.31    0.30 o
   2  -5   5  147.87  145.30    2.53 o
   2  -5   6    1.72    1.50    0.12 o
   2  -5   7   39.52   34.61    0.79 o
   2  -5   8    5.09    4.90    0.22 o
   2  -5   9    2.00    2.28    0.15 o
   2  -5  10   24.73   23.63    0.58 o
   2  -5  11    0.07    0.33    0.13 <
   2  -5  12  228.35  231.33    5.09 o
   2  -4 -12   14.95   16.34    0.43 o
   2  -4 -11    1.20    1.10    0.14 o
   2  -4 -10   12.26   13.65    0.38 o
   2  -4  -9    8.76    7.51    0.25 o
   2  -4  -8    2.00    2.21    0.12 o
   2  -4  -7  185.58  189.47    3.22 o
   2  -4  -6  217.41  218.55    3.63 o
   2  -4  -5    2.25    1.82    0.10 o
   2  -4  -4   54.47   53.52    0.85 o
   2  -4  -3    0.07    0.04    0.05 <
   2  -4  -2    0.41    0.27    0.04 o
   2  -4  -1    8.44    7.68    0.15 o
   2  -4   0   62.19   64.80    0.91 o
   2  -4   1  118.86  129.84    1.81 o
   2  -4   2   49.99   51.69    0.74 o
   2  -4   3  450.61  425.89    6.26 o
   2  -4   4   19.44   16.71    0.28 o
   2  -4   5   63.19   62.92    1.02 o
   2  -4   6   22.22   18.38    0.35 o
   2  -4   7   69.52   67.22    1.43 o
   2  -4   8    3.18    3.84    0.17 o
   2  -4   9   11.95   11.58    0.32 o
   2  -4  10    5.74    4.83    0.21 o
   2  -4  11    0.09    0.37    0.12 o
   2  -4  12   25.25   27.80    0.70 o
   2  -4  13    6.26    7.67    0.36 o
   2  -3 -13    0.38    0.08    0.12 <
   2  -3 -12    1.81    2.11    0.18 o
   2  -3 -11   41.88   41.27    0.87 o
   2  -3 -10    3.80    3.76    0.20 o
   2  -3  -9    3.65    3.94    0.16 o
   2  -3  -8    0.16    0.13    0.07 <
   2  -3  -7  271.19  267.92    4.01 o
   2  -3  -6   15.25   15.98    0.28 o
   2  -3  -5    1.75    1.69    0.07 o
   2  -3  -4   55.88   55.20    0.79 o
   2  -3  -3    1.13    1.53    0.06 o
   2  -3  -2   47.14   53.95    0.73 o
   2  -3  -1    0.22    0.29    0.03 o
   2  -3   0  108.41  110.36    1.39 o
   2  -3   1   65.13   77.27    0.96 o
   2  -3   2  519.88  519.02    6.76 o
   2  -3   3   11.47    8.86    0.14 o
   2  -3   4    2.85    1.86    0.06 o
   2  -3   5   37.47   42.16    0.59 o
   2  -3   6   38.22   38.72    0.62 o
   2  -3   7    8.01   11.07    0.26 o
   2  -3   8    0.03    0.18    0.09 <
   2  -3   9   49.05   42.98    0.87 o
   2  -3  10   30.26   30.53    0.65 o
   2  -3  11    1.60    1.76    0.15 o
   2  -3  12    9.03    9.07    0.31 o
   2  -3  13    2.17    2.65    0.18 o
   2  -2 -14    3.65    3.51    0.19 o
   2  -2 -13   19.63   20.39    0.49 o
   2  -2 -12    6.96    6.55    0.23 o
   2  -2 -11   52.87   49.03    1.16 o
   2  -2 -10    0.57    0.84    0.09 o
   2  -2  -9   74.05   71.11    1.12 o
   2  -2  -8   59.40   59.56    0.94 o
   2  -2  -7  105.34  106.41    1.63 o
   2  -2  -6  121.97  119.52    1.85 o
   2  -2  -5   49.28   42.72    0.65 o
   2  -2  -4   14.43   12.22    0.23 o
   2  -2  -3   20.98   22.95    0.34 o
   2  -2  -2    8.36    4.89    0.09 o
   2  -2  -1  134.73  149.77    1.85 o
   2  -2   0  497.39  549.76    7.18 o
   2  -2   1   15.17   16.36    0.24 o
   2  -2   2   80.38   78.30    1.01 o
   2  -2   3   70.09   85.44    1.17 o
   2  -2   4   44.31   42.09    0.56 o
   2  -2   5   38.94   36.79    0.49 o
   2  -2   6    5.84    7.26    0.14 o
   2  -2   7   23.44   25.89    0.43 o
   2  -2   8   31.06   29.53    0.55 o
   2  -2   9   21.73   18.18    0.42 o
   2  -2  10   33.18   29.83    0.71 o
   2  -2  11    0.86    0.54    0.12 o
   2  -2  12    0.15   -0.01    0.12 <
   2  -2  13    0.71    0.99    0.14 o
   2  -2  14    0.38    0.74    0.42 <
   2  -1 -15   14.84   15.47    0.42 o
   2  -1 -14    0.04   -0.03    0.12 <
   2  -1 -13    0.22    0.22    0.11 <
   2  -1 -12    0.01   -0.06    0.09 <
   2  -1 -11    0.59    0.77    0.07 o
   2  -1 -10  102.74   96.85    1.51 o
   2  -1  -9  187.64  176.96    2.97 o
   2  -1  -8  178.62  178.36    2.96 o
   2  -1  -7    0.82    0.58    0.06 o
   2  -1  -6   18.19   19.38    0.32 o
   2  -1  -5    9.52   13.61    0.21 o
   2  -1  -4  664.67  715.44   10.71 o
   2  -1  -3  226.20  235.78    2.85 o
   2  -1  -2  152.53  167.16    2.05 o
   2  -1  -1  258.50  269.95    3.38 o
   2  -1   0  646.35  717.47   12.35 o
   2  -1   1   54.80   61.97    1.08 o
   2  -1   2    1.25    1.63    0.06 o
   2  -1   3   57.02   52.44    0.66 o
   2  -1   4   17.16   17.21    0.28 o
   2  -1   5  387.57  406.27    5.66 o
   2  -1   6    2.78    3.58    0.09 o
   2  -1   7    3.23    3.69    0.11 o
   2  -1   8    3.07    2.28    0.12 o
   2  -1   9    8.39    6.94    0.24 o
   2  -1  10   71.34   71.48    1.54 o
   2  -1  11    1.72    1.61    0.13 o
   2  -1  12    0.20    0.22    0.12 <
   2  -1  13    0.43    0.30    0.13 <
   2   0 -15    0.28    0.27    0.13 <
   2   0 -14   11.54   13.34    0.36 o
   2   0 -13    7.51    8.07    0.25 o
   2   0 -12    2.59    3.17    0.14 o
   2   0 -11    3.19    3.12    0.11 o
   2   0 -10   96.22   89.49    1.38 o
   2   0  -9    0.21    0.72    0.06 o
   2   0  -8   27.70   32.78    0.52 o
   2   0  -7   84.88   79.10    1.23 o
   2   0  -6    5.02    3.68    0.09 o
   2   0  -5  403.93  456.23    6.27 o
   2   0  -4  260.29  303.23    4.36 o
   2   0  -3  240.95  235.26    2.90 o
   2   0  -2  152.29  168.65    2.02 o
   2   0  -1    0.26    0.17    0.02 o
   2   0   0  207.63  206.02    2.83 o
   2   0   1    1.33    2.22    0.06 o
   2   0   2   61.78   61.85    0.81 o
   2   0   3    5.12    4.91    0.09 o
   2   0   4   69.61   72.81    0.95 o
   2   0   5  171.96  190.86    2.52 o
   2   0   6   29.24   29.30    0.48 o
   2   0   7    0.00    0.05    0.07 <
   2   0   8   30.87   28.66    0.57 o
   2   0   9   10.44    8.63    0.28 o
   2   0  10    0.11    0.19    0.11 <
   2   0  11    4.95    4.62    0.22 o
   2   0  12    0.00    0.06    0.12 <
   2   0  13   34.31   35.39    0.82 o
   2   1 -15    1.78    1.42    0.15 o
   2   1 -14  127.50  129.68    2.49 o
   2   1 -13    1.54    1.61    0.12 o
   2   1 -12    9.00    7.73    0.21 o
   2   1 -11    0.99    0.97    0.08 o
   2   1 -10    6.15    4.96    0.13 o
   2   1  -9    2.04    2.76    0.09 o
   2   1  -8    0.01    0.08    0.04 <
   2   1  -7   73.46   77.07    1.20 o
   2   1  -6   74.68   75.95    1.16 o
   2   1  -5  488.84  542.81    7.61 o
   2   1  -4  170.70  188.96    2.65 o
   2   1  -3  157.84  171.87    2.23 o
   2   1  -2   44.19   47.45    0.60 o
   2   1  -1  319.21  333.48    4.15 o
   2   1   0   61.85   66.54    0.82 o
   2   1   1   62.70   73.24    0.90 o
   2   1   2    5.16    7.19    0.11 o
   2   1   3   73.00   78.21    0.97 o
   2   1   4   68.73   64.98    0.93 o
   2   1   5   87.92   89.11    1.22 o
   2   1   6   40.31   40.66    0.71 o
   2   1   7    3.63    4.69    0.16 o
   2   1   8    0.46    0.68    0.09 o
   2   1   9    8.87   10.37    0.30 o
   2   1  10   64.63   62.04    1.59 o
   2   1  11    0.23    0.22    0.12 <
   2   1  12   18.25   16.50    0.46 o
   2   2 -16    1.58    2.26    0.58 o
   2   2 -15    6.06    6.27    0.27 o
   2   2 -14    0.00    0.12    0.11 <
   2   2 -13    6.39    7.09    0.24 o
   2   2 -12   62.99   66.70    1.17 o
   2   2 -11   17.35   17.15    0.32 o
   2   2 -10    7.79    8.05    0.18 o
   2   2  -9  238.16  232.56    3.51 o
   2   2  -8  196.00  196.65    2.93 o
   2   2  -7    0.03    0.10    0.05 <
   2   2  -6   59.73   68.08    1.05 o
   2   2  -5    9.85   11.13    0.18 o
   2   2  -4  161.96  157.90    2.25 o
   2   2  -3    8.59    6.66    0.12 o
   2   2  -2   24.15   22.44    0.37 o
   2   2  -1  439.51  466.77    7.02 o
   2   2   0   89.55  104.22    1.46 o
   2   2   1  951.47 1032.78   14.30 o
   2   2   2  172.08  184.84    2.52 o
   2   2   3  137.57  147.55    2.09 o
   2   2   4   89.98   88.34    1.26 o
   2   2   5   33.38   31.16    0.54 o
   2   2   6  108.41  105.19    1.70 o
   2   2   7    1.40    1.26    0.09 o
   2   2   8   17.27   14.86    0.38 o
   2   2   9    3.61    3.46    0.18 o
   2   2  10    2.20    1.62    0.16 o
   2   2  11   45.47   44.57    1.58 o
   2   2  12  164.38  158.67   10.56 o
   2   3 -15   69.13   67.86    1.33 o
   2   3 -14    6.60    6.74    0.24 o
   2   3 -13    8.05    7.81    0.25 o
   2   3 -12   43.75   40.67    0.76 o
   2   3 -11    0.00    0.02    0.08 <
   2   3 -10  114.27  118.20    1.83 o
   2   3  -9   17.71   14.48    0.27 o
   2   3  -8  202.68  199.98    3.10 o
   2   3  -7  620.77  611.14    9.04 o
   2   3  -6   82.57   82.76    1.25 o
   2   3  -5  304.61  321.27    4.86 o
   2   3  -4  113.88  118.32    1.81 o
   2   3  -3  115.09  118.44    1.81 o
   2   3  -2  137.12  135.11    1.91 o
   2   3  -1    3.48    5.60    0.13 o
   2   3   0   20.47   16.89    0.27 o
   2   3   1   66.72   65.99    1.00 o
   2   3   2  338.48  358.05    5.87 o
   2   3   3  641.32  656.47   10.16 o
   2   3   4   11.61   10.90    0.23 o
   2   3   5    4.67    3.95    0.13 o
   2   3   6   37.52   40.18    0.70 o
   2   3   7    6.61    6.85    0.22 o
   2   3   8   49.33   54.68    1.22 o
   2   3   9    0.34    0.29    0.12 <
   2   3  10   30.70   31.55    0.76 o
   2   4 -15    3.55    3.86    0.20 o
   2   4 -14    0.04    0.07    0.12 <
   2   4 -13   17.57   17.46    0.43 o
   2   4 -12    0.83    0.68    0.12 o
   2   4 -11    5.99    5.33    0.19 o
   2   4 -10   15.98   15.24    0.33 o
   2   4  -9   14.19   13.70    0.27 o
   2   4  -8    4.81    4.52    0.14 o
   2   4  -7  144.74  142.03    2.20 o
   2   4  -6    7.65    7.96    0.18 o
   2   4  -5   12.22   12.35    0.23 o
   2   4  -4   29.21   30.53    0.54 o
   2   4  -3   67.87   70.03    1.09 o
   2   4  -2   73.62   81.84    1.29 o
   2   4  -1    1.84    1.68    0.08 o
   2   4   0    0.09    0.03    0.06 <
   2   4   1    0.62    0.66    0.08 o
   2   4   2   88.87   90.13    1.56 o
   2   4   3    7.58    7.58    0.20 o
   2   4   4    0.36    0.28    0.08 o
   2   4   5   59.47   57.87    1.00 o
   2   4   6   31.05   32.85    0.67 o
   2   4   7    1.67    1.00    0.15 o
   2   4   8    6.63    4.85    0.24 o
   2   4   9   31.11   31.14    0.76 o
   2   5 -14    8.67    9.53    0.33 o
   2   5 -13    2.08    1.49    0.16 o
   2   5 -12    8.32    8.97    0.30 o
   2   5 -11   39.84   43.16    0.89 o
   2   5 -10    1.52    1.99    0.14 o
   2   5  -9   14.99   13.94    0.33 o
   2   5  -8   39.38   40.19    0.70 o
   2   5  -7   36.89   37.49    0.61 o
   2   5  -6   89.55   90.24    1.41 o
   2   5  -5    6.12    5.98    0.17 o
   2   5  -4    0.04   -0.03    0.07 <
   2   5  -3    5.05    4.94    0.16 o
   2   5  -2    4.21    3.55    0.14 o
   2   5  -1   62.58   62.13    1.06 o
   2   5   0   96.79   95.49    1.60 o
   2   5   1    3.74    4.07    0.15 o
   2   5   2   19.72   19.88    0.39 o
   2   5   3   15.27   15.43    0.33 o
   2   5   4    1.21    1.31    0.11 o
   2   5   5   23.10   21.61    0.51 o
   2   5   6   10.19   10.24    0.36 o
   2   5   7   20.33   22.16    0.61 o
   2   6 -13    0.08    0.19    0.18 <
   2   6 -12    0.24    0.28    0.13 <
   2   6 -11    9.50   11.32    0.34 o
   2   6 -10   40.71   46.43    0.97 o
   2   6  -9   13.09   12.94    0.35 o
   2   6  -8   48.22   49.58    0.98 o
   2   6  -7   17.07   16.89    0.40 o
   2   6  -6   33.53   34.28    0.71 o
   2   6  -5    0.03    0.05    0.10 <
   2   6  -4   43.14   44.16    0.80 o
   2   6  -3   16.60   15.23    0.34 o
   2   6  -2    0.66    0.56    0.10 o
   2   6  -1   63.36   62.97    1.12 o
   2   6   0    9.03    9.36    0.24 o
   2   6   1    0.37    0.30    0.09 o
   2   6   2    1.06    0.86    0.10 o
   2   6   3    2.21    1.78    0.13 o
   2   6   4    4.41    4.92    0.31 o
   2   6   5   43.70   41.97    1.21 o
   2   7 -10   14.82   16.84    0.46 o
   2   7  -9    0.02    0.17    0.14 <
   2   7  -8    0.68    0.66    0.15 o
   2   7  -7   12.70   12.32    0.35 o
   2   7  -6    0.80    0.98    0.14 o
   2   7  -5   36.32   36.69    0.79 o
   2   7  -4   32.83   33.26    0.72 o
   2   7  -3   16.39   15.39    0.40 o
   2   7  -2    1.70    1.36    0.13 o
   2   7  -1    0.00   -0.12    0.11 <
   2   7   0    0.06   -0.18    0.12 <
   2   7   1    0.14   -0.09    0.12 <
   2   7   2    1.84    1.83    0.20 o
   3  -8  -1    0.35   -0.13    0.14 <
   3  -8   0    6.89    7.11    0.31 o
   3  -8   1   38.73   40.08    0.96 o
   3  -8   2    0.78    0.48    0.15 o
   3  -8   3    0.04    0.02    0.14 <
   3  -8   4    0.34    0.80    0.17 o
   3  -8   5    5.49    6.06    0.52 o
   3  -7  -5    5.42    5.45    0.29 o
   3  -7  -4    0.70    0.37    0.13 <
   3  -7  -3    8.15    6.44    0.29 o
   3  -7  -2    2.83    2.33    0.16 o
   3  -7  -1    9.42    7.91    0.28 o
   3  -7   0   13.79   12.84    0.37 o
   3  -7   1   19.59   21.47    0.53 o
   3  -7   2    3.98    4.35    0.22 o
   3  -7   3   39.08   38.57    0.87 o
   3  -7   4    9.12    9.49    0.33 o
   3  -7   5    0.20    0.13    0.12 <
   3  -7   6   30.43   27.43    0.66 o
   3  -7   7    1.15    1.15    0.15 o
   3  -7   8    0.00    0.02    0.13 <
   3  -6  -8    1.80    1.41    0.21 o
   3  -6  -7    2.04    1.57    0.18 o
   3  -6  -6    0.23    0.35    0.15 <
   3  -6  -5    0.84    0.62    0.14 o
   3  -6  -4   66.24   65.33    1.44 o
   3  -6  -3   46.80   41.89    0.96 o
   3  -6  -2    4.99    4.68    0.24 o
   3  -6  -1    7.56    7.80    0.26 o
   3  -6   0   27.19   26.11    0.58 o
   3  -6   1    3.75    4.25    0.18 o
   3  -6   2   47.70   49.75    1.05 o
   3  -6   3    2.07    1.79    0.13 o
   3  -6   4   79.03   76.51    1.57 o
   3  -6   5   37.13   36.84    0.81 o
   3  -6   6   45.85   50.10    1.07 o
   3  -6   7   12.65   15.91    0.43 o
   3  -6   8    4.88    5.70    0.26 o
   3  -6   9    8.38    8.94    0.33 o
   3  -6  10    3.89    2.78    0.18 o
   3  -5 -10    0.18   -0.15    0.14 <
   3  -5  -9    1.06    0.95    0.16 o
   3  -5  -8    0.60    0.45    0.10 o
   3  -5  -7   84.56   89.30    1.57 o
   3  -5  -6   14.51   14.21    0.31 o
   3  -5  -5   23.73   23.88    0.46 o
   3  -5  -4   16.70   15.08    0.32 o
   3  -5  -3   18.99   15.54    0.32 o
   3  -5  -2   71.61   65.05    1.10 o
   3  -5  -1   39.63   35.17    0.67 o
   3  -5   0   50.81   46.97    0.91 o
   3  -5   1   70.32   66.31    1.33 o
   3  -5   2   44.70   47.21    0.94 o
   3  -5   3    1.66    1.60    0.11 o
   3  -5   4    2.14    1.62    0.11 o
   3  -5   5    0.50    0.53    0.09 o
   3  -5   6   48.95   44.87    1.00 o
   3  -5   7   39.10   42.63    0.92 o
   3  -5   8   54.97   59.53    1.25 o
   3  -5   9    0.43    0.95    0.13 o
   3  -5  10    8.38    8.37    0.30 o
   3  -5  11   15.55   18.33    0.55 o
   3  -4 -12    5.21    5.77    0.26 o
   3  -4 -11    3.13    3.28    0.18 o
   3  -4 -10   74.95   79.20    1.59 o
   3  -4  -9    5.45    5.63    0.19 o
   3  -4  -8   11.49   11.47    0.27 o
   3  -4  -7   71.58   70.68    1.19 o
   3  -4  -6  171.46  167.90    2.77 o
   3  -4  -5  121.86  123.19    2.06 o
   3  -4  -4   35.84   34.02    0.61 o
   3  -4  -3   40.75   40.98    0.71 o
   3  -4  -2    4.35    5.47    0.14 o
   3  -4  -1    0.75    1.27    0.07 o
   3  -4   0   41.32   33.97    0.53 o
   3  -4   1   75.65   74.48    1.13 o
   3  -4   2   91.87   85.22    1.39 o
   3  -4   3  606.80  578.86    9.68 o
   3  -4   4   13.97   12.19    0.27 o
   3  -4   5    7.87    7.92    0.22 o
   3  -4   6   17.37   17.77    0.42 o
   3  -4   7    6.73    7.26    0.25 o
   3  -4   8   72.09   70.38    1.49 o
   3  -4   9    0.09    0.09    0.11 <
   3  -4  10   25.03   23.96    0.58 o
   3  -4  11    6.70    6.74    0.31 o
   3  -4  12   37.54   42.21    1.04 o
   3  -3 -13    9.19    8.99    0.31 o
   3  -3 -12    0.56    0.74    0.14 o
   3  -3 -11    2.49    2.35    0.15 o
   3  -3 -10   16.07   15.47    0.34 o
   3  -3  -9    0.61    0.88    0.09 o
   3  -3  -8  107.65  108.17    2.05 o
   3  -3  -7  193.74  195.29    3.18 o
   3  -3  -6  352.86  346.04    5.66 o
   3  -3  -5   62.58   60.44    0.95 o
   3  -3  -4   34.10   36.11    0.53 o
   3  -3  -3  303.54  310.35    4.31 o
   3  -3  -2   32.76   28.54    0.46 o
   3  -3  -1  219.74  222.99    2.89 o
   3  -3   0   26.08   27.36    0.40 o
   3  -3   1   35.44   39.71    0.53 o
   3  -3   2   11.59   10.98    0.18 o
   3  -3   3   57.70   57.22    0.81 o
   3  -3   4  259.11  248.00    3.70 o
   3  -3   5  313.57  318.09    5.50 o
   3  -3   6   12.98   12.22    0.28 o
   3  -3   7   65.18   62.97    1.24 o
   3  -3   8    3.19    2.78    0.14 o
   3  -3   9    3.15    2.98    0.15 o
   3  -3  10   18.16   20.20    0.53 o
   3  -3  11    9.18    9.16    0.31 o
   3  -3  12    0.07    0.30    0.13 <
   3  -2 -14   26.44   27.11    0.62 o
   3  -2 -13    3.39    3.66    0.19 o
   3  -2 -12   23.63   23.25    0.52 o
   3  -2 -11    0.18    0.04    0.09 <
   3  -2 -10    3.85    4.34    0.18 o
   3  -2  -9   13.18   12.44    0.28 o
   3  -2  -8    0.01    0.18    0.07 <
   3  -2  -7  152.11  150.27    2.34 o
   3  -2  -6    8.55    7.93    0.16 o
   3  -2  -5  198.97  197.24    3.05 o
   3  -2  -4   56.65   55.09    0.82 o
   3  -2  -3   65.34   72.75    1.00 o
   3  -2  -2   47.87   42.66    0.59 o
   3  -2  -1   50.98   53.04    0.69 o
   3  -2   0   29.27   30.76    0.51 o
   3  -2   1   15.33   16.43    0.27 o
   3  -2   2    3.19    2.68    0.08 o
   3  -2   3   63.47   61.82    0.97 o
   3  -2   4   61.69   57.33    0.95 o
   3  -2   5   34.03   37.21    0.61 o
   3  -2   6    0.02   -0.05    0.06 <
   3  -2   7    1.45    1.70    0.11 o
   3  -2   8    1.83    1.42    0.11 o
   3  -2   9    2.73    1.95    0.14 o
   3  -2  10   21.95   19.89    0.50 o
   3  -2  11   10.38   10.10    0.33 o
   3  -2  12    9.04    9.33    0.33 o
   3  -1 -15    0.12    0.04    0.12 <
   3  -1 -14   53.91   58.17    1.14 o
   3  -1 -13    1.63    1.76    0.13 o
   3  -1 -12    1.27    1.29    0.11 o
   3  -1 -11    0.91    1.61    0.11 o
   3  -1 -10   36.31   31.92    0.59 o
   3  -1  -9   36.99   31.21    0.56 o
   3  -1  -8    0.58    0.77    0.06 o
   3  -1  -7   16.53   15.82    0.28 o
   3  -1  -6   12.10   12.91    0.22 o
   3  -1  -5  114.05  111.33    1.54 o
   3  -1  -4   27.13   33.74    0.46 o
   3  -1  -3    5.70    4.31    0.08 o
   3  -1  -2    9.81    7.40    0.12 o
   3  -1  -1   61.78   70.25    1.15 o
   3  -1   0    1.10    3.82    0.12 o
   3  -1   1  280.85  299.27    8.87 o
   3  -1   2    0.11    0.14    0.04 o
   3  -1   3    4.52    4.65    0.10 o
   3  -1   4    3.92    3.41    0.11 o
   3  -1   5   22.64   23.14    0.37 o
   3  -1   6   18.67   20.16    0.43 o
   3  -1   7    2.65    2.48    0.13 o
   3  -1   8    0.55    0.31    0.10 o
   3  -1   9    2.45    2.38    0.15 o
   3  -1  10   33.61   32.16    0.74 o
   3  -1  11    3.76    3.22    0.18 o
   3  -1  12   11.08   10.72    0.36 o
   3   0 -15    7.31    7.19    0.29 o
   3   0 -14    3.67    2.79    0.17 o
   3   0 -13   40.14   39.66    0.79 o
   3   0 -12   49.05   48.93    0.86 o
   3   0 -11    0.94    1.01    0.09 o
   3   0 -10   18.67   14.26    0.29 o
   3   0  -9  127.44  104.28    1.60 o
   3   0  -8   69.44   63.63    0.99 o
   3   0  -7   45.17   46.62    0.68 o
   3   0  -6   42.57   46.13    0.69 o
   3   0  -5    1.93    2.36    0.06 o
   3   0  -4  279.64  308.38    3.77 o
   3   0  -3   14.59   16.75    0.22 o
   3   0  -2   12.60   10.69    0.17 o
   3   0  -1  134.25  142.45    1.83 o
   3   0   0  161.74  179.83    2.82 o
   3   0   1  415.51  459.13    7.20 o
   3   0   2    1.18    1.03    0.05 o
   3   0   3   16.30   18.37    0.28 o
   3   0   4   56.61   55.34    0.73 o
   3   0   5   11.64   12.27    0.25 o
   3   0   6  190.23  190.77    3.85 o
   3   0   7    1.25    1.04    0.12 o
   3   0   8    1.16    0.92    0.12 o
   3   0   9    2.14    2.00    0.18 o
   3   0  10    4.90    4.45    0.21 o
   3   0  11   11.14   11.51    0.37 o
   3   0  12   20.46   21.61    0.56 o
   3   1 -15    6.14    5.47    0.24 o
   3   1 -14   32.06   36.29    0.78 o
   3   1 -13   12.25   14.24    0.37 o
   3   1 -12    0.53    0.28    0.09 o
   3   1 -11    5.23    5.99    0.17 o
   3   1 -10    3.59    4.94    0.14 o
   3   1  -9   80.61   68.14    1.06 o
   3   1  -8    4.82    3.75    0.12 o
   3   1  -7    1.55    0.14    0.05 <
   3   1  -6   12.43   11.99    0.21 o
   3   1  -5    6.41    4.32    0.10 o
   3   1  -4  217.07  231.66    3.22 o
   3   1  -3  112.99  125.59    1.53 o
   3   1  -2    1.25    0.91    0.04 o
   3   1  -1    4.37    5.32    0.10 o
   3   1   0   63.85   76.36    1.00 o
   3   1   1    0.82    1.04    0.04 o
   3   1   2   42.61   40.44    0.54 o
   3   1   3    9.54   10.06    0.16 o
   3   1   4  113.35  113.46    1.75 o
   3   1   5  132.37  132.12    2.35 o
   3   1   6   45.80   47.11    1.00 o
   3   1   7    0.79    0.90    0.10 o
   3   1   8   18.88   20.16    0.48 o
   3   1   9   14.74   14.17    0.47 o
   3   1  10    1.31    1.62    0.19 o
   3   1  11   13.56   14.36    0.42 o
   3   2 -15    0.52    0.69    0.14 o
   3   2 -14   73.18   75.19    1.46 o
   3   2 -13   35.70   37.22    0.76 o
   3   2 -12    6.27    7.59    0.22 o
   3   2 -11   26.84   24.28    0.48 o
   3   2 -10    0.32    0.01    0.07 <
   3   2  -9   50.19   51.58    0.81 o
   3   2  -8    2.40    1.47    0.08 o
   3   2  -7   10.19    7.63    0.16 o
   3   2  -6  181.52  187.13    2.62 o
   3   2  -5    1.87    1.82    0.07 o
   3   2  -4  496.90  533.16    7.43 o
   3   2  -3   55.41   64.19    0.92 o
   3   2  -2    1.53    1.31    0.05 o
   3   2  -1    3.10    3.11    0.09 o
   3   2   0   66.34   61.00    0.88 o
   3   2   1    1.26    0.47    0.06 o
   3   2   2   63.08   60.79    0.90 o
   3   2   3  124.14  126.50    2.00 o
   3   2   4   51.54   53.11    0.95 o
   3   2   5   31.79   29.42    0.65 o
   3   2   6    2.07    2.49    0.14 o
   3   2   7   88.48   92.75    1.92 o
   3   2   8    7.41    7.95    0.28 o
   3   2   9   37.38   40.96    0.97 o
   3   2  10    0.68    0.73    0.15 o
   3   3 -15    2.50    2.48    0.18 o
   3   3 -14    4.54    5.58    0.24 o
   3   3 -13    0.11    0.00    0.11 <
   3   3 -12   12.33   12.87    0.34 o
   3   3 -11   24.20   26.22    0.51 o
   3   3 -10   11.82   10.89    0.26 o
   3   3  -9  110.28  105.90    1.79 o
   3   3  -8   49.75   50.12    0.80 o
   3   3  -7    4.32    4.07    0.14 o
   3   3  -6   86.82   82.29    1.29 o
   3   3  -5   95.14   91.91    1.43 o
   3   3  -4   12.43   12.60    0.25 o
   3   3  -3   54.68   52.98    0.83 o
   3   3  -2  111.10  109.93    1.70 o
   3   3  -1   10.02   12.16    0.23 o
   3   3   0    1.96    1.36    0.08 o
   3   3   1    7.62   10.23    0.22 o
   3   3   2  176.08  177.76    2.87 o
   3   3   3  168.64  177.21    2.88 o
   3   3   4   12.04   11.55    0.28 o
   3   3   5    1.08    0.77    0.12 o
   3   3   6    6.50    6.54    0.23 o
   3   3   7   12.38   13.47    0.37 o
   3   3   8   12.77   14.65    0.43 o
   3   3   9    7.34    7.05    0.29 o
   3   4 -14   76.03   73.83    1.45 o
   3   4 -13    0.66    0.67    0.13 o
   3   4 -12   17.43   14.88    0.38 o
   3   4 -11   11.19   10.49    0.30 o
   3   4 -10    6.63    5.92    0.20 o
   3   4  -9   32.95   34.35    0.63 o
   3   4  -8    1.22    1.05    0.10 o
   3   4  -7  559.54  546.45    9.01 o
   3   4  -6  273.88  269.69    4.47 o
   3   4  -5   37.24   36.84    0.66 o
   3   4  -4    5.31    5.09    0.16 o
   3   4  -3   81.11   79.36    1.34 o
   3   4  -2   38.66   39.46    0.69 o
   3   4  -1  157.95  151.68    2.47 o
   3   4   0   58.83   59.06    0.99 o
   3   4   1   47.58   48.10    0.82 o
   3   4   2   37.02   33.82    0.62 o
   3   4   3  165.14  163.51    2.93 o
   3   4   4  109.23  104.88    2.19 o
   3   4   5   20.12   19.72    0.47 o
   3   4   6   67.84   68.83    1.42 o
   3   4   7    9.94   11.52    0.37 o
   3   4   8   20.18   20.92    0.55 o
   3   5 -13    2.65    1.95    0.16 o
   3   5 -12   54.91   54.00    1.09 o
   3   5 -11    5.13    5.87    0.25 o
   3   5 -10   14.65   14.26    0.37 o
   3   5  -9    1.04    1.48    0.13 o
   3   5  -8    0.08   -0.03    0.09 <
   3   5  -7   36.67   36.49    0.67 o
   3   5  -6    6.04    5.75    0.20 o
   3   5  -5  129.57  129.99    2.20 o
   3   5  -4   31.81   31.71    0.59 o
   3   5  -3   92.30   88.65    1.52 o
   3   5  -2    0.00   -0.01    0.08 <
   3   5  -1    9.82   10.22    0.24 o
   3   5   0    0.86    0.75    0.09 o
   3   5   1   11.23   10.15    0.27 o
   3   5   2    0.77    0.70    0.12 o
   3   5   3    1.27    1.47    0.14 o
   3   5   4   19.55   17.43    0.46 o
   3   5   5   20.33   18.39    0.51 o
   3   5   6    0.20    0.13    0.14 <
   3   6 -12    0.08    0.12    0.13 <
   3   6 -11    0.10    0.15    0.13 <
   3   6 -10   49.22   52.15    1.06 o
   3   6  -9    9.51    9.83    0.31 o
   3   6  -8   10.45   10.96    0.32 o
   3   6  -7   10.42   10.71    0.32 o
   3   6  -6    0.20    0.28    0.12 <
   3   6  -5    4.82    4.81    0.19 o
   3   6  -4   16.01   15.96    0.36 o
   3   6  -3    0.54    0.85    0.11 o
   3   6  -2   14.19   13.73    0.31 o
   3   6  -1   34.05   31.78    0.60 o
   3   6   0   13.81   13.29    0.33 o
   3   6   1   20.94   19.51    0.48 o
   3   6   2    0.03    0.03    0.12 <
   3   6   3    9.20    9.75    0.36 o
   3   7  -9    8.49    9.62    0.33 o
   3   7  -8    3.26    2.89    0.20 o
   3   7  -7    0.50    0.64    0.14 o
   3   7  -6    0.24    0.12    0.13 <
   3   7  -5    3.76    3.84    0.20 o
   3   7  -4   25.59   25.88    0.57 o
   3   7  -3    0.02    0.19    0.13 <
   3   7  -2    0.04    0.06    0.15 <
   3   7  -1    1.23    0.83    0.19 o
   3   7   0    4.79    5.40    0.80 o
   4  -7  -5   10.36   11.60    0.43 o
   4  -7  -4   31.35   33.25    0.78 o
   4  -7  -3    0.00   -0.12    0.12 <
   4  -7  -2   10.24   10.83    0.35 o
   4  -7  -1    7.25    6.08    0.27 o
   4  -7   0    8.56    8.31    0.29 o
   4  -7   1   14.20   14.54    0.41 o
   4  -7   2    0.00    0.04    0.12 <
   4  -7   3   13.99   13.94    0.44 o
   4  -7   4    0.73    1.06    0.14 o
   4  -7   5   19.10   18.90    0.51 o
   4  -7   6    3.99    2.48    0.18 o
   4  -7   7    9.16   10.64    0.83 o
   4  -6  -8    4.99    5.43    0.27 o
   4  -6  -7   18.67   20.20    0.57 o
   4  -6  -6   31.79   31.38    0.73 o
   4  -6  -5   64.49   63.35    1.36 o
   4  -6  -4    1.06    1.21    0.13 o
   4  -6  -3   13.70   12.16    0.37 o
   4  -6  -2    0.20    0.20    0.11 <
   4  -6  -1    4.56    4.84    0.23 o
   4  -6   0    0.61    0.64    0.11 o
   4  -6   1    0.83    0.55    0.11 o
   4  -6   2   34.66   39.05    0.83 o
   4  -6   3   80.15   77.37    1.56 o
   4  -6   4    3.26    2.88    0.17 o
   4  -6   5    0.62    0.68    0.12 o
   4  -6   6    2.66    1.87    0.15 o
   4  -6   7    0.03    0.04    0.12 <
   4  -6   8   23.99   24.90    0.61 o
   4  -6   9    0.00    0.00    0.13 <
   4  -5 -10    1.80    1.23    0.19 o
   4  -5  -9    6.14    5.65    0.28 o
   4  -5  -8    1.17    1.36    0.14 o
   4  -5  -7   68.14   68.06    1.39 o
   4  -5  -6    0.15    0.22    0.11 <
   4  -5  -5   18.65   18.81    0.47 o
   4  -5  -4   67.02   61.76    1.30 o
   4  -5  -3    2.63    1.29    0.12 o
   4  -5  -2   15.33   13.01    0.35 o
   4  -5  -1   13.84   12.09    0.33 o
   4  -5   0   12.17   12.24    0.31 o
   4  -5   1    7.51    6.99    0.22 o
   4  -5   2   47.79   50.34    1.01 o
   4  -5   3   17.72   17.70    0.42 o
   4  -5   4    5.49    5.13    0.21 o
   4  -5   5    2.38    2.06    0.14 o
   4  -5   6    1.05    1.14    0.12 o
   4  -5   7   24.81   27.25    0.64 o
   4  -5   8   37.63   38.86    0.86 o
   4  -5   9    1.46    1.11    0.14 o
   4  -5  10    1.06    0.66    0.15 o
   4  -4 -12   12.54   14.63    1.35 o
   4  -4 -11   52.69   54.49    1.43 o
   4  -4 -10    0.02    0.00    0.11 <
   4  -4  -9   31.22   32.82    0.74 o
   4  -4  -8    2.63    2.95    0.16 o
   4  -4  -7  101.54  102.81    2.17 o
   4  -4  -6    0.17    0.11    0.09 <
   4  -4  -5    0.40    0.30    0.09 o
   4  -4  -4   13.32   13.08    0.34 o
   4  -4  -3    3.46    5.42    0.21 o
   4  -4  -2  294.05  286.07    5.76 o
   4  -4  -1   50.57   39.71    0.87 o
   4  -4   0    7.01    8.02    0.23 o
   4  -4   1   31.09   29.43    0.56 o
   4  -4   2    5.27    3.85    0.14 o
   4  -4   3   31.60   30.35    0.58 o
   4  -4   4    3.92    3.84    0.16 o
   4  -4   5    2.83    2.65    0.15 o
   4  -4   6   42.20   38.92    0.84 o
   4  -4   7    2.40    2.99    0.17 o
   4  -4   8   52.11   55.54    1.23 o
   4  -4   9   24.46   28.60    0.69 o
   4  -4  10    0.16    0.12    0.14 <
   4  -4  11   16.58   17.55    0.53 o
   4  -3 -13    5.17    5.30    0.31 o
   4  -3 -12    0.28    0.21    0.14 <
   4  -3 -11   17.60   19.36    0.48 o
   4  -3 -10    5.20    5.61    0.21 o
   4  -3  -9   26.01   27.37    0.52 o
   4  -3  -8    0.49    0.38    0.08 o
   4  -3  -7   70.27   67.96    1.17 o
   4  -3  -6   94.82   90.13    1.47 o
   4  -3  -5    8.36    8.77    0.20 o
   4  -3  -4    1.21    0.86    0.07 o
   4  -3  -3    7.62    7.16    0.17 o
   4  -3  -2    1.74    2.19    0.09 o
   4  -3  -1   32.47   37.00    0.62 o
   4  -3   0   84.50   71.65    1.18 o
   4  -3   1   20.40   17.91    0.36 o
   4  -3   2    0.70    1.05    0.07 o
   4  -3   3  152.81  148.00    2.57 o
   4  -3   4  178.42  178.26    3.27 o
   4  -3   5    0.12    0.13    0.08 <
   4  -3   6    0.23    0.35    0.09 o
   4  -3   7    9.43   11.00    0.29 o
   4  -3   8    2.09    1.86    0.13 o
   4  -3   9   10.94   10.30    0.35 o
   4  -3  10    3.14    3.24    0.19 o
   4  -3  11   19.49   20.25    0.54 o
   4  -2 -14    9.82    9.89    0.42 o
   4  -2 -13    0.03   -0.08    0.12 <
   4  -2 -12  111.83  119.62    2.04 o
   4  -2 -11    7.34    7.13    0.21 o
   4  -2 -10   37.74   36.73    0.66 o
   4  -2  -9    0.14    0.19    0.08 <
   4  -2  -8   33.49   31.86    0.62 o
   4  -2  -7   21.53   22.46    0.42 o
   4  -2  -6  162.64  156.99    2.53 o
   4  -2  -5  446.20  438.04    6.48 o
   4  -2  -4  192.39  191.23    2.75 o
   4  -2  -3  103.46  104.06    1.40 o
   4  -2  -2  143.38  135.61    1.84 o
   4  -2  -1    0.39    0.19    0.04 o
   4  -2   0  171.14  177.72    2.68 o
   4  -2   1   39.19   36.76    0.85 o
   4  -2   2  147.34  143.00    2.87 o
   4  -2   3    1.77    2.23    0.10 o
   4  -2   4   47.91   46.56    0.83 o
   4  -2   5  313.41  320.42    5.36 o
   4  -2   6  172.93  178.24    3.39 o
   4  -2   7   72.69   73.77    1.45 o
   4  -2   8   25.09   25.49    0.63 o
   4  -2   9    0.45    0.43    0.12 o
   4  -2  10    5.42    5.85    0.25 o
   4  -2  11    3.95    4.23    0.22 o
   4  -1 -14  119.90  129.35    2.43 o
   4  -1 -13   15.57   16.04    0.39 o
   4  -1 -12   15.23   16.52    0.37 o
   4  -1 -11    0.39    0.16    0.08 <
   4  -1 -10   14.36   14.13    0.31 o
   4  -1  -9   21.58   22.04    0.40 o
   4  -1  -8    1.78    0.70    0.07 o
   4  -1  -7    0.08    0.13    0.06 <
   4  -1  -6   51.51   48.20    0.81 o
   4  -1  -5   45.13   45.21    0.73 o
   4  -1  -4  303.84  292.68    3.77 o
   4  -1  -3   26.71   27.01    0.37 o
   4  -1  -2    9.90   11.65    0.21 o
   4  -1  -1   19.71   20.83    0.33 o
   4  -1   0    0.01    0.01    0.08 <
   4  -1   1   31.41   30.73    1.16 o
   4  -1   2    8.46    8.80    0.26 o
   4  -1   3   12.82   13.92    0.25 o
   4  -1   4    7.06    7.65    0.21 o
   4  -1   5  180.31  186.71    3.40 o
   4  -1   6   18.03   17.92    0.50 o
   4  -1   7    0.00   -0.03    0.10 <
   4  -1   8   18.91   19.38    0.48 o
   4  -1   9   30.35   30.00    0.73 o
   4  -1  10    6.87    5.86    0.26 o
   4  -1  11    0.15    0.26    0.13 <
   4   0 -15    8.54    9.10    0.31 o
   4   0 -14   50.04   53.53    1.09 o
   4   0 -13    4.57    4.90    0.19 o
   4   0 -12    3.48    3.67    0.16 o
   4   0 -11    0.09   -0.01    0.08 <
   4   0 -10    1.24    1.06    0.09 o
   4   0  -9    2.28    0.71    0.09 o
   4   0  -8   74.30   63.50    1.08 o
   4   0  -7   18.14   15.65    0.29 o
   4   0  -6    0.17   -0.01    0.04 <
   4   0  -5   53.80   52.97    0.80 o
   4   0  -4  193.80  185.34    2.44 o
   4   0  -3   52.43   53.18    0.75 o
   4   0  -2    3.25    2.53    0.07 o
   4   0  -1    6.34    6.95    0.14 o
   4   0   0   21.35   25.01    0.43 o
   4   0   1   19.77   25.13    0.40 o
   4   0   2    4.69    4.96    0.13 o
   4   0   3   78.05   76.92    1.37 o
   4   0   4   12.55   12.75    0.27 o
   4   0   5   95.88   97.58    1.95 o
   4   0   6   27.25   26.07    0.73 o
   4   0   7    8.62    9.13    0.28 o
   4   0   8    0.90    1.13    0.13 o
   4   0   9   16.55   18.14    0.54 o
   4   0  10    5.71    6.03    0.25 o
   4   1 -15    6.15    5.18    0.24 o
   4   1 -14   12.89   14.26    0.37 o
   4   1 -13   19.95   19.52    0.41 o
   4   1 -12    1.02    0.75    0.10 o
   4   1 -11   18.09   16.57    0.34 o
   4   1 -10    7.39    6.79    0.18 o
   4   1  -9   73.30   55.47    0.95 o
   4   1  -8   69.54   65.15    1.11 o
   4   1  -7    5.23    3.95    0.13 o
   4   1  -6   12.04    9.98    0.21 o
   4   1  -5  228.51  227.95    3.36 o
   4   1  -4   36.87   35.15    0.54 o
   4   1  -3  162.44  165.28    2.16 o
   4   1  -2   42.40   39.56    0.53 o
   4   1  -1    4.44    4.14    0.10 o
   4   1   0    0.40    0.17    0.04 o
   4   1   1    3.09    4.12    0.13 o
   4   1   2  153.10  148.47    2.50 o
   4   1   3   41.39   42.72    0.82 o
   4   1   4   43.55   42.93    0.95 o
   4   1   5    2.08    1.82    0.12 o
   4   1   6   22.27   21.66    0.51 o
   4   1   7    0.41    0.46    0.10 o
   4   1   8   45.49   46.42    1.08 o
   4   1   9    2.48    2.53    0.18 o
   4   1  10    1.97    2.10    0.21 o
   4   2 -15    4.75    4.61    0.22 o
   4   2 -14   13.82   12.28    0.36 o
   4   2 -13   51.95   56.57    1.05 o
   4   2 -12    7.71    7.58    0.22 o
   4   2 -11    3.34    4.07    0.16 o
   4   2 -10    1.06    0.96    0.09 o
   4   2  -9    0.93    1.83    0.10 o
   4   2  -8    3.41    2.95    0.12 o
   4   2  -7  166.16  151.69    2.48 o
   4   2  -6    1.25    0.97    0.08 o
   4   2  -5   63.97   58.17    0.99 o
   4   2  -4  108.16  114.53    1.90 o
   4   2  -3    0.07    0.23    0.06 o
   4   2  -2   62.35   60.17    0.91 o
   4   2  -1   76.48   77.24    1.18 o
   4   2   0   80.35   74.49    1.33 o
   4   2   1    6.23    7.16    0.21 o
   4   2   2   52.23   47.69    0.94 o
   4   2   3    1.98    2.31    0.13 o
   4   2   4    0.17    0.09    0.09 <
   4   2   5    4.06    3.94    0.18 o
   4   2   6    0.03    0.07    0.10 <
   4   2   7   31.27   30.43    0.72 o
   4   2   8   38.28   39.58    0.95 o
   4   2   9    9.62   10.45    0.37 o
   4   3 -14   22.65   22.82    0.51 o
   4   3 -13   66.85   68.41    1.35 o
   4   3 -12    0.52    0.67    0.11 o
   4   3 -11   20.12   23.75    0.47 o
   4   3 -10    6.79    6.98    0.21 o
   4   3  -9    2.40    2.87    0.13 o
   4   3  -8   50.50   51.70    0.91 o
   4   3  -7   21.34   20.61    0.41 o
   4   3  -6   90.79   87.05    1.48 o
   4   3  -5    0.06    0.29    0.08 o
   4   3  -4   19.70   20.03    0.37 o
   4   3  -3   11.15   11.70    0.24 o
   4   3  -2  224.99  223.86    3.69 o
   4   3  -1    7.69    7.93    0.21 o
   4   3   0   37.65   35.53    0.76 o
   4   3   1   11.94   11.22    0.30 o
   4   3   2    0.43    0.45    0.11 o
   4   3   3    0.27    0.50    0.11 o
   4   3   4    8.26    8.75    0.27 o
   4   3   5   14.96   15.36    0.40 o
   4   3   6    0.33    0.37    0.12 o
   4   3   7   38.44   39.07    0.86 o
   4   3   8   14.94   14.43    0.59 o
   4   4 -14   10.30   12.09    0.37 o
   4   4 -13   12.80   13.03    0.37 o
   4   4 -12   23.54   24.66    0.57 o
   4   4 -11   85.11   87.86    1.52 o
   4   4 -10    6.34    6.09    0.20 o
   4   4  -9    1.01    0.76    0.11 o
   4   4  -8   10.60    9.96    0.26 o
   4   4  -7   27.26   28.11    0.54 o
   4   4  -6    4.42    4.14    0.16 o
   4   4  -5    1.48    1.33    0.10 o
   4   4  -4   41.44   40.40    0.70 o
   4   4  -3    0.41    0.26    0.09 o
   4   4  -2   40.15   38.64    0.73 o
   4   4  -1    0.01   -0.05    0.10 <
   4   4   0   28.00   27.50    0.63 o
   4   4   1   10.73   10.33    0.31 o
   4   4   2   40.63   37.99    0.83 o
   4   4   3   17.67   16.32    0.43 o
   4   4   4   27.62   27.67    0.63 o
   4   4   5    2.10    1.36    0.15 o
   4   4   6    2.94    2.86    0.19 o
   4   5 -13    0.44    0.43    0.23 <
   4   5 -12   19.51   21.47    0.52 o
   4   5 -11   40.46   39.10    0.83 o
   4   5 -10    5.69    6.03    0.24 o
   4   5  -9   65.52   67.12    1.18 o
   4   5  -8    1.45    1.62    0.13 o
   4   5  -7   44.02   43.93    0.80 o
   4   5  -6  179.12  182.32    3.06 o
   4   5  -5   81.55   80.07    1.40 o
   4   5  -4    0.36    0.31    0.11 <
   4   5  -3   61.41   57.02    1.21 o
   4   5  -2    0.31    0.25    0.12 <
   4   5  -1   31.67   30.50    0.71 o
   4   5   0    0.13    0.06    0.12 <
   4   5   1    3.24    3.52    0.19 o
   4   5   2   17.03   18.72    0.48 o
   4   5   3   40.86   38.18    0.85 o
   4   5   4   91.36   87.93    1.80 o
   4   6 -10    0.15    0.21    0.16 <
   4   6  -9   14.80   14.16    0.43 o
   4   6  -8    0.01   -0.05    0.13 <
   4   6  -7    9.01    8.95    0.33 o
   4   6  -6   18.70   18.74    0.52 o
   4   6  -5   68.38   67.73    1.44 o
   4   6  -4   75.53   76.15    1.61 o
   4   6  -3    0.54    0.71    0.14 o
   4   6  -2   21.53   22.00    0.57 o
   4   6  -1    7.80    6.39    0.28 o
   4   6   0    0.84    0.71    0.15 o
   4   6   1    2.35    1.55    0.16 o
   5  -7  -3   18.85   20.31    0.54 o
   5  -7  -2   17.75   18.82    0.53 o
   5  -7  -1    4.94    4.74    0.22 o
   5  -7   0   13.96   14.07    0.41 o
   5  -7   1    0.03   -0.13    0.13 <
   5  -7   2    1.37    0.53    0.13 o
   5  -7   3    0.83    0.90    0.15 o
   5  -7   4    1.30    0.89    0.44 <
   5  -6  -7    0.13    0.06    0.13 <
   5  -6  -6    8.38    8.25    0.32 o
   5  -6  -5    9.16    8.63    0.30 o
   5  -6  -4   18.24   19.71    0.51 o
   5  -6  -3    2.48    3.63    0.19 o
   5  -6  -2   70.78   72.15    1.54 o
   5  -6  -1    1.38    1.07    0.13 o
   5  -6   0    2.17    1.87    0.15 o
   5  -6   1    0.07    0.20    0.12 <
   5  -6   2    7.16    7.35    0.27 o
   5  -6   3    1.85    2.11    0.17 o
   5  -6   4    2.20    2.20    0.18 o
   5  -6   5    1.81    1.55    0.18 o
   5  -6   6    0.34    0.71    0.18 o
   5  -6   7   12.37   15.07    0.98 o
   5  -5  -9   11.75   12.37    0.39 o
   5  -5  -8    0.02    0.11    0.13 <
   5  -5  -7   40.55   43.28    0.92 o
   5  -5  -6   40.69   44.21    0.98 o
   5  -5  -5    6.51    5.20    0.23 o
   5  -5  -4    7.16    7.39    0.26 o
   5  -5  -3    7.71    8.87    0.29 o
   5  -5  -2    0.28    0.24    0.10 <
   5  -5  -1   28.63   27.61    0.67 o
   5  -5   0    7.87    8.07    0.27 o
   5  -5   1    1.97    1.47    0.12 o
   5  -5   2    3.03    3.01    0.15 o
   5  -5   3   42.61   47.85    0.97 o
   5  -5   4   35.20   37.18    0.87 o
   5  -5   5    1.27    1.63    0.20 o
   5  -5   6    0.01    0.02    0.16 <
   5  -5   7    3.04    3.45    0.25 o
   5  -5   8    4.73    4.25    0.28 o
   5  -4 -11   14.32   13.60    0.48 o
   5  -4 -10    4.42    3.97    0.23 o
   5  -4  -9    1.65    2.27    0.16 o
   5  -4  -8    5.35    5.52    0.26 o
   5  -4  -7    9.28    9.02    0.31 o
   5  -4  -6   29.80   31.44    0.69 o
   5  -4  -5    4.24    5.20    0.22 o
   5  -4  -4    5.00    5.12    0.21 o
   5  -4  -3    0.24    0.80    0.10 o
   5  -4  -2    6.62    4.91    0.19 o
   5  -4  -1   26.03   22.85    0.53 o
   5  -4   0    1.79    1.86    0.11 o
   5  -4   1    1.78    1.34    0.11 o
   5  -4   2    0.00    0.01    0.09 <
   5  -4   3   42.79   44.38    1.01 o
   5  -4   4    3.80    3.09    0.22 o
   5  -4   5    3.80    4.20    0.27 o
   5  -4   6    4.97    4.92    0.29 o
   5  -4   7    3.75    3.64    0.27 o
   5  -4   8   36.49   39.25    1.25 o
   5  -4   9   12.77   13.66    0.75 o
   5  -3 -12    3.82    3.79    0.22 o
   5  -3 -11  111.03  118.27    2.56 o
   5  -3 -10    2.71    2.26    0.16 o
   5  -3  -9    0.96    1.39    0.16 o
   5  -3  -8   12.16   12.49    0.37 o
   5  -3  -7   20.00   17.27    0.46 o
   5  -3  -6   93.97   96.24    2.03 o
   5  -3  -5    0.16    0.28    0.09 o
   5  -3  -4    3.61    2.83    0.14 o
   5  -3  -3   32.95   35.26    0.77 o
   5  -3  -2   40.58   34.99    0.68 o
   5  -3  -1  194.02  170.04    3.00 o
   5  -3   0   24.79   19.62    0.39 o
   5  -3   1   25.68   26.77    0.55 o
   5  -3   2   11.00    9.33    0.27 o
   5  -3   3    6.64    6.77    0.23 o
   5  -3   4    6.24    6.29    0.23 o
   5  -3   5   32.86   34.37    0.97 o
   5  -3   6   39.54   39.56    1.22 o
   5  -3   7   21.51   20.13    0.79 o
   5  -3   8   49.75   51.66    1.83 o
   5  -3   9   10.58   13.55    0.79 o
   5  -2 -13    1.63    1.36    0.16 o
   5  -2 -12    0.43    0.11    0.13 <
   5  -2 -11    5.95    7.15    0.28 o
   5  -2 -10   22.51   23.77    0.60 o
   5  -2  -9   54.59   59.32    1.28 o
   5  -2  -8    0.70    0.85    0.12 o
   5  -2  -7    0.54    0.61    0.10 o
   5  -2  -6   78.02   71.27    1.42 o
   5  -2  -5    1.08    0.82    0.09 o
   5  -2  -4   36.08   34.41    0.76 o
   5  -2  -3   35.63   34.55    0.62 o
   5  -2  -2    4.13    4.06    0.13 o
   5  -2  -1    0.31    0.47    0.06 o
   5  -2   0    2.48    1.03    0.09 o
   5  -2   1   74.25   74.01    2.12 o
   5  -2   2   10.48   10.89    0.68 o
   5  -2   3   74.64   70.18    1.52 o
   5  -2   4   38.20   39.36    0.85 o
   5  -2   5    5.52    5.11    0.25 o
   5  -2   6   31.85   32.87    0.98 o
   5  -2   7   17.35   19.48    0.65 o
   5  -2   8    0.56    0.50    0.17 <
   5  -2   9   14.09   13.98    0.54 o
   5  -1 -14   34.34   34.42    1.24 o
   5  -1 -13   18.35   17.31    0.49 o
   5  -1 -12   36.10   36.93    0.87 o
   5  -1 -11   39.86   40.61    0.94 o
   5  -1 -10    9.14    8.44    0.29 o
   5  -1  -9   40.07   33.76    0.78 o
   5  -1  -8    8.66    8.02    0.24 o
   5  -1  -7   76.70   75.96    1.51 o
   5  -1  -6   17.63   15.07    0.35 o
   5  -1  -5   51.30   49.74    1.00 o
   5  -1  -4  532.43  531.76    9.69 o
   5  -1  -3   65.30   65.29    1.23 o
   5  -1  -2  293.38  289.96    5.06 o
   5  -1  -1    1.23    1.22    0.07 o
   5  -1   0    5.28    6.39    0.21 o
   5  -1   1   27.98   26.91    0.64 o
   5  -1   2   12.01   12.39    0.32 o
   5  -1   3   42.34   44.55    1.00 o
   5  -1   4   11.07   11.72    0.30 o
   5  -1   5  195.70  195.14    4.48 o
   5  -1   6  196.49  201.97    6.51 o
   5  -1   7    0.22    0.38    0.14 <
   5  -1   8    0.02    0.14    0.15 <
   5  -1   9   32.49   33.18    1.04 o
   5   0 -14   40.10   41.77    1.24 o
   5   0 -13  208.38  225.08    4.77 o
   5   0 -12    0.01   -0.10    0.11 <
   5   0 -11   15.22   14.08    0.40 o
   5   0 -10    7.00    7.22    0.23 o
   5   0  -9    2.53    2.82    0.15 o
   5   0  -8   11.69   14.37    0.36 o
   5   0  -7   27.30   26.72    0.59 o
   5   0  -6   14.63   14.54    0.36 o
   5   0  -5    1.25    1.11    0.10 o
   5   0  -4  414.43  399.08    7.03 o
   5   0  -3   41.47   43.37    0.79 o
   5   0  -2   48.78   48.31    0.83 o
   5   0  -1    1.13    1.54    0.09 o
   5   0   0  190.70  184.54    3.22 o
   5   0   1   10.55    9.58    0.23 o
   5   0   2   15.24   14.69    0.31 o
   5   0   3    3.21    2.53    0.12 o
   5   0   4    0.56    0.56    0.09 o
   5   0   5   15.61   16.74    0.44 o
   5   0   6   18.82   18.32    0.46 o
   5   0   7   57.81   59.05    1.32 o
   5   0   8   22.13   23.16    0.92 o
   5   0   9   25.64   26.24    0.78 o
   5   1 -14   66.55   69.83    1.94 o
   5   1 -13   56.84   60.88    1.40 o
   5   1 -12    0.74    0.37    0.14 <
   5   1 -11   36.82   39.91    0.92 o
   5   1 -10    8.33    9.12    0.26 o
   5   1  -9   12.49   10.17    0.26 o
   5   1  -8    3.17    5.06    0.17 o
   5   1  -7   11.27   10.87    0.30 o
   5   1  -6   26.11   23.00    0.52 o
   5   1  -5   69.11   67.32    1.39 o
   5   1  -4   65.71   66.70    1.33 o
   5   1  -3    0.03    0.08    0.08 <
   5   1  -2   90.72   88.70    1.62 o
   5   1  -1   24.84   23.55    0.48 o
   5   1   0    5.50    4.76    0.18 o
   5   1   1   20.16   18.29    0.44 o
   5   1   2   61.59   58.06    1.19 o
   5   1   3    9.42    9.67    0.28 o
   5   1   4    0.34    0.39    0.10 o
   5   1   5    3.43    3.59    0.18 o
   5   1   6   11.43   11.58    0.33 o
   5   1   7    8.84    9.03    0.39 o
   5   1   8    0.83    0.93    0.16 o
   5   2 -14   73.93   77.31    2.15 o
   5   2 -13   11.72   11.47    0.39 o
   5   2 -12    0.21    0.47    0.14 o
   5   2 -11   17.43   18.22    0.49 o
   5   2 -10   15.26   16.62    0.41 o
   5   2  -9   15.69   19.28    0.43 o
   5   2  -8   17.62   14.88    0.39 o
   5   2  -7  100.87   96.20    2.10 o
   5   2  -6    2.51    1.81    0.13 o
   5   2  -5   22.15   21.74    0.52 o
   5   2  -4    0.22    0.02    0.09 <
   5   2  -3    3.15    2.27    0.13 o
   5   2  -2    0.17    0.22    0.09 <
   5   2  -1   45.10   43.55    0.89 o
   5   2   0   25.81   25.31    0.55 o
   5   2   1    1.81    2.12    0.14 o
   5   2   2   33.91   32.24    0.71 o
   5   2   3    9.23    9.83    0.29 o
   5   2   4   27.12   27.05    0.62 o
   5   2   5    1.57    1.94    0.14 o
   5   2   6    0.22    0.22    0.12 <
   5   2   7    0.12    0.13    0.13 <
   5   3 -14   10.82    9.18    1.00 o
   5   3 -13    2.93    4.65    0.34 o
   5   3 -12    4.30    4.72    0.25 o
   5   3 -11   78.92   82.51    1.86 o
   5   3 -10    8.18    8.35    0.30 o
   5   3  -9   47.94   50.72    1.17 o
   5   3  -8   14.30   14.28    0.42 o
   5   3  -7   19.65   17.30    0.45 o
   5   3  -6   40.35   37.92    0.89 o
   5   3  -5    8.65    7.84    0.27 o
   5   3  -4    4.73    4.09    0.18 o
   5   3  -3    3.72    2.53    0.15 o
   5   3  -2   46.98   42.11    0.87 o
   5   3  -1   44.80   43.84    0.96 o
   5   3   0    0.60    0.62    0.12 o
   5   3   1    0.64    0.38    0.11 o
   5   3   2    1.26    1.09    0.13 o
   5   3   3   23.22   23.82    0.56 o
   5   3   4   11.52   10.89    0.34 o
   5   3   5    0.19    0.11    0.12 <
   5   4 -13    2.05    1.59    0.24 o
   5   4 -12    5.54    5.33    0.32 o
   5   4 -11   62.01   66.86    1.52 o
   5   4 -10    6.93    5.97    0.27 o
   5   4  -9    0.64    0.52    0.13 o
   5   4  -8    7.61    7.75    0.31 o
   5   4  -7    0.38    0.50    0.12 o
   5   4  -6   11.69   11.45    0.34 o
   5   4  -5    7.35    8.54    0.28 o
   5   4  -4    0.38    0.21    0.11 <
   5   4  -3    4.40    3.77    0.19 o
   5   4  -2   39.83   36.93    0.79 o
   5   4  -1   26.66   29.10    0.68 o
   5   4   0    0.00    0.04    0.11 <
   5   4   1    1.71    1.86    0.16 o
   5   4   2    0.25   -0.03    0.12 <
   5   4   3    3.98    3.38    0.20 o
   5   4   4    1.47    1.47    0.16 o
   5   5 -11   48.02   49.75    1.47 o
   5   5 -10    5.82    5.92    0.29 o
   5   5  -9    2.15    2.43    0.20 o
   5   5  -8   25.77   23.68    0.59 o
   5   5  -7    1.08    1.12    0.15 o
   5   5  -6    0.01    0.11    0.12 <
   5   5  -5    3.04    2.84    0.18 o
   5   5  -4    2.26    1.87    0.17 o
   5   5  -3   26.27   28.51    0.71 o
   5   5  -2   12.31   12.92    0.41 o
   5   5  -1   21.35   19.98    0.50 o
   5   5   0    4.01    2.82    0.19 o
   5   5   1    1.00    1.65    0.17 o
   5   6  -6   61.82   60.79    1.32 o
   5   6  -5   43.64   41.13    0.93 o
   5   6  -4   26.87   28.56    1.44 o
   6  -6  -4    6.86    6.34    0.27 o
   6  -6  -3   25.83   27.22    0.65 o
   6  -6  -2   53.60   57.47    1.25 o
   6  -6  -1   35.05   34.58    0.79 o
   6  -6   0    2.93    2.03    0.18 o
   6  -6   1    3.04    3.46    0.28 o
   6  -6   2    0.88    1.48    0.23 o
   6  -6   3    1.72    0.99    0.23 o
   6  -5  -8    1.76    2.29    0.59 o
   6  -5  -7    0.47    0.66    0.15 o
   6  -5  -6    1.02    0.47    0.12 o
   6  -5  -5    2.69    3.06    0.18 o
   6  -5  -4    5.73    5.67    0.25 o
   6  -5  -3    4.73    5.44    0.24 o
   6  -5  -2   54.10   57.34    1.23 o
   6  -5  -1   51.88   52.21    1.30 o
   6  -5   0    0.09   -0.04    0.15 <
   6  -5   1    0.74    0.88    0.17 o
   6  -5   2    1.19    0.94    0.17 o
   6  -5   3    0.93    0.98    0.18 o
   6  -5   4    3.03    3.61    0.30 o
   6  -5   5    0.84    0.54    0.19 <
   6  -4  -9    9.96   11.06    0.44 o
   6  -4  -8    0.62    0.45    0.17 <
   6  -4  -7    0.63    0.79    0.14 o
   6  -4  -6   49.18   52.25    1.16 o
   6  -4  -5   11.13   12.56    0.36 o
   6  -4  -4   10.63    9.99    0.29 o
   6  -4  -3    0.22    0.30    0.10 <
   6  -4  -2   36.14   38.47    0.84 o
   6  -4  -1    2.04    1.78    0.15 o
   6  -4   0    6.73    5.87    0.33 o
   6  -4   1   16.46   16.48    0.59 o
   6  -4   2    0.00   -0.01    0.12 <
   6  -4   3   16.28   16.16    0.59 o
   6  -4   4   13.01   15.78    0.57 o
   6  -4   5   10.27   11.28    0.46 o
   6  -4   6    7.90    8.03    0.42 o
   6  -4   7   18.56   20.59    1.14 o
   6  -3 -11    3.70    3.44    0.21 o
   6  -3 -10   16.28   14.93    0.44 o
   6  -3  -9    4.62    3.38    0.21 o
   6  -3  -8    0.17    0.14    0.11 <
   6  -3  -7    0.34    0.27    0.11 <
   6  -3  -6   23.85   23.82    0.61 o
   6  -3  -5    6.30    7.41    0.26 o
   6  -3  -4   61.08   64.77    1.45 o
   6  -3  -3    0.66    0.62    0.10 o
   6  -3  -2   45.96   49.78    1.02 o
   6  -3  -1   46.47   43.17    1.28 o
   6  -3   0    3.33    2.20    0.14 o
   6  -3   1    2.62    2.32    0.14 o
   6  -3   2   13.32   12.71    0.47 o
   6  -3   3    1.76    1.55    0.18 o
   6  -3   4    3.73    3.40    0.24 o
   6  -3   5   44.83   42.50    1.37 o
   6  -3   6    4.11    5.04    0.39 o
   6  -3   7    4.27    4.00    0.33 o
   6  -2 -12   16.42   16.38    0.47 o
   6  -2 -11   30.92   33.35    0.81 o
   6  -2 -10   63.57   66.27    1.47 o
   6  -2  -9    0.06   -0.07    0.12 <
   6  -2  -8    1.45    1.29    0.14 o
   6  -2  -7    1.31    0.73    0.12 o
   6  -2  -6   12.74   12.24    0.35 o
   6  -2  -5   34.47   36.12    0.78 o
   6  -2  -4   41.84   42.50    0.87 o
   6  -2  -3   85.94   85.16    1.69 o
   6  -2  -2    1.14    0.94    0.10 o
   6  -2  -1  108.30  101.37    2.15 o
   6  -2   0    6.30    4.51    0.26 o
   6  -2   1   51.81   48.92    1.64 o
   6  -2   2    8.00    8.67    0.38 o
   6  -2   3   21.56   19.84    0.75 o
   6  -2   4   27.01   27.98    0.74 o
   6  -2   5   21.65   24.21    0.78 o
   6  -2   6    1.72    1.67    0.20 o
   6  -2   7    4.08    5.09    0.32 o
   6  -1 -13    2.44    2.58    0.20 o
   6  -1 -12   40.71   40.10    0.95 o
   6  -1 -11   15.56   17.00    0.47 o
   6  -1 -10    2.42    2.35    0.17 o
   6  -1  -9   52.91   56.16    1.25 o
   6  -1  -8   71.27   74.17    1.62 o
   6  -1  -7   22.92   24.74    0.56 o
   6  -1  -6   41.08   38.74    0.83 o
   6  -1  -5    5.74    6.56    0.23 o
   6  -1  -4    7.53    7.24    0.23 o
   6  -1  -3    8.45    6.85    0.22 o
   6  -1  -2    8.67    9.17    0.22 o
   6  -1  -1   45.19   43.34    0.96 o
   6  -1   0    5.99    5.40    0.21 o
   6  -1   1  145.10  144.12    3.18 o
   6  -1   2    0.26    0.28    0.11 <
   6  -1   3    0.20    0.14    0.12 <
   6  -1   4   16.42   16.24    0.56 o
   6  -1   5   22.02   21.05    0.97 o
   6  -1   6    0.26    0.39    0.19 <
   6  -1   7    0.01    0.01    0.16 <
   6   0 -13  101.30  108.04    2.41 o
   6   0 -12    4.21    4.57    0.24 o
   6   0 -11   60.11   62.70    1.42 o
   6   0 -10   12.34   11.76    0.36 o
   6   0  -9    6.51    8.91    0.28 o
   6   0  -8    6.10    5.31    0.21 o
   6   0  -7    0.95    1.06    0.12 o
   6   0  -6   64.86   68.94    1.42 o
   6   0  -5    9.40    9.52    0.27 o
   6   0  -4  226.95  229.63    4.56 o
   6   0  -3   88.27   86.99    1.82 o
   6   0  -2    1.05    1.17    0.11 o
   6   0  -1    2.40    2.95    0.15 o
   6   0   0   49.99   49.81    1.15 o
   6   0   1   20.34   22.12    0.66 o
   6   0   2   26.96   26.11    0.78 o
   6   0   3   28.45   25.74    0.77 o
   6   0   4    1.05    1.41    0.18 o
   6   0   5    3.95    3.40    0.27 o
   6   0   6   83.28   81.71    2.74 o
   6   1 -13  150.12  161.85    3.55 o
   6   1 -12   27.82   26.76    0.69 o
   6   1 -11   30.94   31.83    0.73 o
   6   1 -10   31.37   31.33    0.70 o
   6   1  -9   92.24   97.54    1.99 o
   6   1  -8   62.81   63.56    1.29 o
   6   1  -7    7.18    6.66    0.23 o
   6   1  -6    0.04    0.06    0.12 <
   6   1  -5    1.50    1.45    0.13 o
   6   1  -4    3.44    3.19    0.17 o
   6   1  -3  117.34  118.84    2.33 o
   6   1  -2  183.62  185.39    3.82 o
   6   1  -1   11.57   12.56    0.33 o
   6   1   0   63.58   61.24    1.24 o
   6   1   1    5.36    5.83    0.23 o
   6   1   2    0.01    0.04    0.12 <
   6   1   3   13.92   14.81    0.44 o
   6   1   4    1.39    1.04    0.18 o
   6   1   5    5.87    5.34    0.31 o
   6   1   6   12.57   12.24    0.59 o
   6   2 -13   17.23   18.21    0.54 o
   6   2 -12   30.35   32.25    0.80 o
   6   2 -11   70.13   73.98    1.56 o
   6   2 -10   14.02   14.38    0.41 o
   6   2  -9    0.09   -0.01    0.12 <
   6   2  -8    0.06    0.35    0.12 <
   6   2  -7   19.73   18.55    0.50 o
   6   2  -6    4.11    4.60    0.24 o
   6   2  -5    2.10    2.30    0.16 o
   6   2  -4   12.83   13.49    0.37 o
   6   2  -3   35.06   33.36    0.71 o
   6   2  -2   28.93   27.15    0.60 o
   6   2  -1   10.56   11.57    0.31 o
   6   2   0    1.10    1.34    0.14 o
   6   2   1    0.05    0.03    0.11 <
   6   2   2    5.04    3.90    0.20 o
   6   2   3    3.08    3.05    0.19 o
   6   2   4    7.18    7.45    0.33 o
   6   3 -12   10.73   11.30    0.37 o
   6   3 -11    3.16    3.35    0.21 o
   6   3 -10    2.61    2.40    0.18 o
   6   3  -9   10.49   11.57    0.37 o
   6   3  -8    7.24    5.48    0.24 o
   6   3  -7    5.91    6.13    0.27 o
   6   3  -6   13.52   12.61    0.38 o
   6   3  -5   13.79   13.99    0.40 o
   6   3  -4   10.76   11.91    0.36 o
   6   3  -3    0.21   -0.04    0.11 <
   6   3  -2   12.01   12.86    0.36 o
   6   3  -1    1.05    1.04    0.13 o
   6   3   0    7.85    8.52    0.29 o
   6   3   1    2.98    4.54    0.22 o
   6   3   2    2.47    2.52    0.18 o
   6   3   3    7.89    9.24    0.32 o
   6   4 -10   27.61   28.28    0.69 o
   6   4  -9    0.32    0.62    0.14 o
   6   4  -8    1.95    1.73    0.16 o
   6   4  -7    0.05   -0.12    0.13 <
   6   4  -6   40.62   40.26    0.96 o
   6   4  -5   15.97   13.69    0.40 o
   6   4  -4    3.77    4.26    0.22 o
   6   4  -3    1.48    1.34    0.16 o
   6   4  -2    9.37   11.39    0.38 o
   6   4  -1   51.96   54.33    1.29 o
   6   4   0    5.30    4.77    0.24 o
   6   5  -6    0.53    0.51    0.31 <
   6   5  -5    2.12    2.22    0.42 o
   7  -5  -4    0.89    1.36    0.23 o
   7  -5  -3    0.61    0.26    0.17 <
   7  -5  -2   11.02   11.95    0.51 o
   7  -5  -1  133.84  143.04    4.67 o
   7  -5   0    4.82    5.77    0.35 o
   7  -5   1    2.86    2.11    0.23 o
   7  -4  -7    2.17    2.76    0.19 o
   7  -4  -6    0.27    0.42    0.13 o
   7  -4  -5    1.73    1.53    0.17 o
   7  -4  -4    1.50    1.66    0.25 o
   7  -4  -3    7.62    7.67    0.42 o
   7  -4  -2   39.27   41.56    1.30 o
   7  -4  -1   87.50   91.53    3.03 o
   7  -4   0    1.78    2.05    0.22 o
   7  -4   1   18.34   17.97    0.73 o
   7  -4   2    5.80    7.24    1.03 o
   7  -4   3    9.82    9.08    1.09 o
   7  -3  -9    4.81    5.62    0.27 o
   7  -3  -8   22.07   24.12    0.63 o
   7  -3  -7    8.91    9.56    0.32 o
   7  -3  -6    4.93    4.89    0.23 o
   7  -3  -5    3.17    4.09    0.26 o
   7  -3  -4    9.65   11.74    0.54 o
   7  -3  -3    0.02    0.17    0.19 <
   7  -3  -2   44.96   48.76    1.63 o
   7  -3  -1    0.19    0.12    0.16 <
   7  -3   0    1.46    1.68    0.26 o
   7  -3   1   18.08   19.02    0.88 o
   7  -3   2   10.69   11.62    0.78 o
   7  -3   3    1.22    0.96    0.29 o
   7  -3   4    2.26    2.71    0.38 o
   7  -2 -10   12.06   11.40    0.38 o
   7  -2  -9    2.52    3.81    0.21 o
   7  -2  -8   16.98   16.85    0.47 o
   7  -2  -7    1.44    1.49    0.15 o
   7  -2  -6   23.17   25.38    0.62 o
   7  -2  -5   21.31   22.90    0.57 o
   7  -2  -4   65.68   66.47    1.89 o
   7  -2  -3    7.22    7.10    0.33 o
   7  -2  -2    3.52    3.25    0.23 o
   7  -2  -1    0.00    0.08    0.14 <
   7  -2   0    6.21    7.41    0.58 o
   7  -2   1   25.08   24.54    1.04 o
   7  -2   2   19.16   17.97    0.86 o
   7  -2   3    8.95    8.65    0.55 o
   7  -2   4    3.87    3.55    0.37 o
   7  -1 -11   11.72   12.75    0.39 o
   7  -1 -10    7.29    7.99    0.30 o
   7  -1  -9    0.01   -0.09    0.13 <
   7  -1  -8   51.60   50.56    1.15 o
   7  -1  -7   11.65   13.59    0.39 o
   7  -1  -6    0.45    0.37    0.11 o
   7  -1  -5   40.40   43.69    0.93 o
   7  -1  -4    8.21    8.82    0.32 o
   7  -1  -3    2.21    2.11    0.20 o
   7  -1  -2    0.03    0.17    0.14 <
   7  -1  -1    0.88    0.72    0.16 o
   7  -1   0    7.65    7.28    0.36 o
   7  -1   1   54.47   50.92    1.96 o
   7  -1   2    0.74    0.46    0.25 <
   7  -1   3    1.73    1.74    0.28 o
   7  -1   4    0.68    0.69    0.22 o
   7   0 -11    0.54    0.21    0.14 <
   7   0 -10   14.32   15.53    0.44 o
   7   0  -9   69.63   74.63    1.64 o
   7   0  -8   99.23  109.96    2.24 o
   7   0  -7    4.14    4.00    0.20 o
   7   0  -6    0.43    0.38    0.11 o
   7   0  -5   19.60   19.82    0.48 o
   7   0  -4    8.06    8.52    0.29 o
   7   0  -3   22.03   24.11    0.80 o
   7   0  -2    1.85    1.29    0.20 o
   7   0  -1   12.57   11.75    0.53 o
   7   0   0    2.73    4.00    0.28 o
   7   0   1   43.66   46.47    1.30 o
   7   0   2   30.51   32.94    0.97 o
   7   0   3    2.68    2.68    0.23 o
   7   1 -11    2.19    2.33    0.18 o
   7   1 -10    0.07    0.07    0.12 <
   7   1  -9    9.24    9.93    0.34 o
   7   1  -8    4.03    3.60    0.20 o
   7   1  -7    4.50    4.74    0.23 o
   7   1  -6   26.00   28.93    0.68 o
   7   1  -5    1.08    0.69    0.13 o
   7   1  -4    8.03    7.85    0.29 o
   7   1  -3   93.32   98.81    2.04 o
   7   1  -2   10.81    9.27    0.36 o
   7   1  -1    0.07    0.12    0.18 <
   7   1   0    0.97    0.93    0.19 o
   7   1   1    7.07    7.73    0.38 o
   7   1   2    7.39    9.01    0.42 o
   7   2 -10    0.36    0.49    0.15 o
   7   2  -9   59.48   62.12    1.37 o
   7   2  -8    3.56    2.85    0.19 o
   7   2  -7    7.93    9.04    0.36 o
   7   2  -6   20.47   19.38    0.54 o
   7   2  -5    3.19    3.52    0.20 o
   7   2  -4    5.46    5.28    0.24 o
   7   2  -3   19.73   18.24    0.50 o
   7   2  -2   66.27   64.13    1.41 o
   7   2  -1  142.30  147.80    4.03 o
   7   2   0    2.65    3.70    0.27 o
   7   2   1   33.21   36.87    1.09 o
   7   3  -9    5.03    4.70    0.82 o
   7   3  -8    0.75    0.22    0.15 <
   7   3  -7    5.36    4.22    0.23 o
   7   3  -6    0.17    0.29    0.14 <
   7   3  -5    1.41    1.40    0.16 o
   7   3  -4    2.14    2.08    0.17 o
   7   3  -3    0.02   -0.03    0.13 <
   7   3  -2   29.75   32.79    0.79 o
   8  -3  -4    1.09    1.06    0.51 <
   8  -3  -3    0.03    0.17    0.43 <
   8  -3  -2    1.86    1.97    0.55 o
   8  -2  -6    2.49    2.67    0.29 o
   8  -2  -5   10.61   11.33    0.55 o
   8  -2  -4    3.69    4.31    0.33 o
   8  -2  -3    0.25    0.00    0.16 <
   8  -2  -2    0.05   -0.10    0.21 <
   8  -2  -1    5.90    6.53    0.66 o
   8  -1  -7    2.62    2.35    0.29 o
   8  -1  -6   10.26   10.42    0.54 o
   8  -1  -5    1.69    1.33    0.19 o
   8  -1  -4    3.49    3.68    0.28 o
   8  -1  -3   45.55   45.19    1.38 o
   8  -1  -2    4.21    4.39    0.30 o
   8  -1  -1    3.04    2.94    0.29 o
   8   0  -7    3.81    2.75    0.21 o
   8   0  -6    1.24    0.47    0.21 <
   8   0  -5    1.38    1.30    0.22 o
   8   0  -4    3.03    4.29    0.35 o
   8   0  -3   14.16   11.66    0.52 o
   8   0  -2    0.86    0.68    0.24 <
   8   1  -5    5.20    4.56    0.44 o
   8   1  -4    0.26    0.18    0.29 <
