# Supplementary material for: Crystal structures of 2,5-di­azido-1,4-phenyl­ene di­acetate and 2,5-di­azido-1,4-phenyl­ene dibutyrate
Source: Acta Crystallogr Sect E Struct Rep Online. 2014 Jun 23;70(Pt 7):39–42. doi: 10.1107/S1600536814013762 (PMC4120540; doi:10.1107/S1600536814013762)
Supplement: Supplementary file 3 [file e-70-00039-IIsup3.hkl]

#
# h,k,l, Fc-squared, Fo-squared, sigma(Fo-squared) and status flag
#
data_II
_shelx_title                             '   '
_shelx_refln_list_code                   4
_shelx_F_calc_maximum                    89.68
_exptl_crystal_F_000                     348
_reflns_d_resolution_high                0.7550

loop_
 _symmetry_equiv_pos_as_xyz
 'x, y, z'
 '-x+1/2, y+1/2, -z+1/2'
 '-x, -y, -z'
 'x+1/2, -y+1/2, z+1/2'

_cell_length_a                           11.5875(19)
_cell_length_b                           5.1485(8)
_cell_length_c                           14.327(2)
_cell_angle_alpha                        90
_cell_angle_beta                         108.496(5)
_cell_angle_gamma                        90

_shelx_F_squared_multiplier              1.000

loop_
 _refln_index_h
 _refln_index_k
 _refln_index_l
 _refln_F_squared_calc
 _refln_F_squared_meas
 _refln_F_squared_sigma
 _refln_observed_status
   0   0   2 1937.97 1973.46   23.98 o
   0   0   4 3214.60 3164.33   35.47 o
   0   0   6  225.51  225.85    3.11 o
   0   0   8  511.70  521.31    6.35 o
   0   0  10  217.28  214.48    3.59 o
   0   0  12   21.86   21.35    2.07 o
   0   0  14   54.94   56.46    4.59 o
   0   0  16   31.61   16.31    5.26 o
   0   1   1  641.62  598.44    4.83 o
   0   1   2 3911.60 3706.41   27.94 o
   0   1   3 7918.93 8041.86   65.93 o
   0   1   4 6236.05 6471.11   52.34 o
   0   1   5    0.00    1.22    0.59 <
   0   1   6  758.36  823.76    7.02 o
   0   1   7  250.71  257.97    2.44 o
   0   1   8   16.62   17.07    0.75 o
   0   1   9   15.52   13.00    0.82 o
   0   1  10    0.26    1.28    0.96 <
   0   1  11   42.52   44.14    1.52 o
   0   1  12  198.62  199.57    3.03 o
   0   1  13  274.65  248.76    4.22 o
   0   1  14   26.30   27.51    2.65 o
   0   1  15  133.15  137.71    5.31 o
   0   1  16   10.24   10.62    3.57 <
   0   1  17    1.79   -9.91    7.85 <
   0   2   0  387.94  368.43    4.26 o
   0   2   1 1338.81 1310.39   10.36 o
   0   2   2  566.08  543.62    4.48 o
   0   2   3  337.98  310.11    2.83 o
   0   2   4  384.91  401.87    3.52 o
   0   2   5  370.14  364.71    3.38 o
   0   2   6   68.45   79.65    1.34 o
   0   2   7 1739.86 1813.82   14.38 o
   0   2   8  201.86  193.58    2.20 o
   0   2   9  236.65  231.15    2.96 o
   0   2  10  114.08  108.88    2.19 o
   0   2  11   92.64   91.61    2.30 o
   0   2  12   94.52  100.05    3.17 o
   0   2  13   89.75   80.69    3.18 o
   0   2  14    4.73    3.73    2.91 <
   0   2  15   12.54   13.46    3.17 o
   0   2  16    7.48    4.70    7.11 <
   0   2  17    1.35    1.40    7.13 <
   0   3   1  210.64  203.85    1.95 o
   0   3   2    0.06   -1.42    0.58 <
   0   3   3  141.70  127.13    1.77 o
   0   3   4    5.39    7.07    0.76 o
   0   3   5 1013.64 1012.18    9.10 o
   0   3   6   17.02   16.76    1.00 o
   0   3   7   12.43   12.87    1.11 o
   0   3   8   21.93   26.53    1.71 o
   0   3   9  245.72  271.29    3.96 o
   0   3  10   13.73   10.26    1.58 o
   0   3  11   23.65   22.38    2.26 o
   0   3  12   12.76   15.57    2.65 o
   0   3  13    7.03   -0.18    3.57 <
   0   3  14    1.51   -3.85    4.00 <
   0   3  15    0.68   -6.05    6.87 <
   0   4   0    0.60    1.41    1.19 <
   0   4   1  146.19  142.17    2.06 o
   0   4   2  147.67  150.62    2.15 o
   0   4   3   83.34   80.32    1.80 o
   0   4   4  222.65  209.73    2.85 o
   0   4   5    1.26    4.66    1.11 o
   0   4   6   66.82   69.33    1.92 o
   0   4   7  662.01  652.28    8.44 o
   0   4   8   30.09   28.67    1.90 o
   0   4   9    0.06   -0.86    1.97 <
   0   4  10   90.59  100.10    4.02 o
   0   4  11   79.83   74.92    4.09 o
   0   4  12  132.19  135.89    4.67 o
   0   4  13   27.46   14.87    5.09 <
   0   4  14    4.98   -0.90    6.60 <
   0   5   1  416.03  412.75    6.50 o
   0   5   2   96.13  131.62    3.27 o
   0   5   3  663.88  676.16    9.69 o
   0   5   4  115.90  127.79    3.42 o
   0   5   5   48.88   49.03    2.37 o
   0   5   6    6.32    5.75    1.82 o
   0   5   7  130.12  129.80    4.23 o
   0   5   8    0.67    3.54    2.28 <
   0   5   9    5.82    3.00    2.73 <
   0   5  10    0.16    1.13    6.06 <
   0   5  11   18.46    5.92    5.19 <
   0   5  12   59.75   83.00   11.21 o
   0   6   0 1639.59 1681.37   33.86 o
   0   6   1   78.92  124.57    4.11 o
   0   6   2   89.13   97.05    3.91 o
   0   6   3  114.09  125.98    4.44 o
   0   6   4   43.99   45.87    3.05 o
   0   6   5   49.05   38.81    3.67 o
   0   6   6    5.47    3.49    6.35 <
   1   0 -17   23.52   13.66    7.65 <
   1   0 -15  189.92  157.58    5.69 o
   1   0 -13  117.76  104.87    3.90 o
   1   0 -11  707.10  737.68   11.44 o
   1   0  -9  826.17  854.43   10.52 o
   1   0  -7   73.45   76.80    1.90 o
   1   0  -5  114.40   91.30    1.71 o
   1   0  -3  161.77  136.89    1.90 o
   1   0   1 4587.91 4672.92   58.12 o
   1   0   3 6088.54 6264.18   72.32 o
   1   0   5    0.21    0.97    0.82 <
   1   0   7   21.99   23.76    1.14 o
   1   0   9  105.64   96.55    2.32 o
   1   0  11  127.50  120.90    3.32 o
   1   0  13   86.28   96.77    5.20 o
   1   0  15   17.55   12.33    4.09 o
   1   1 -18   16.51   10.54    8.67 <
   1   1 -17    3.05   10.39    7.03 <
   1   1 -16   12.89   14.57    3.53 o
   1   1 -15    8.73   13.86    2.98 o
   1   1 -14   34.61   44.36    2.53 o
   1   1 -13    0.20    1.68    1.62 <
   1   1 -12   13.70   14.28    1.33 o
   1   1 -11   69.89   68.80    1.67 o
   1   1 -10  177.54  185.17    2.32 o
   1   1  -9   76.56   78.33    1.35 o
   1   1  -8  175.04  187.81    1.96 o
   1   1  -7   43.87   43.69    1.00 o
   1   1  -6   12.82   16.82    0.66 o
   1   1  -5 3505.33 3627.95   27.84 o
   1   1  -4   86.43   94.06    1.37 o
   1   1  -3 2157.78 2164.35   18.82 o
   1   1  -2 1241.52 1094.35    9.53 o
   1   1  -1  287.06  296.97    2.60 o
   1   1   0  409.77  395.79    3.39 o
   1   1   1 6436.32 6158.60   53.74 o
   1   1   2 4711.64 4635.87   41.86 o
   1   1   3  785.43  807.26    6.93 o
   1   1   4 3807.74 3921.35   32.87 o
   1   1   5  143.41  138.62    1.75 o
   1   1   6  415.68  433.42    4.02 o
   1   1   7  234.34  242.82    2.56 o
   1   1   8   85.50   78.57    1.44 o
   1   1   9   16.98   15.31    0.97 o
   1   1  10    9.52    9.49    1.19 o
   1   1  11   22.46   19.83    1.45 o
   1   1  12   11.46    9.75    1.67 o
   1   1  13   55.87   73.97    3.10 o
   1   1  14   63.35   74.08    3.82 o
   1   1  15  161.10  177.15    6.25 o
   1   1  16    0.18    0.14    4.02 <
   1   2 -17    1.42    4.76    8.23 <
   1   2 -16    8.46   -0.05    4.32 <
   1   2 -15    0.32   -4.11    2.54 <
   1   2 -14    9.72    5.27    2.71 <
   1   2 -13    6.95   23.50    2.48 o
   1   2 -12   21.13   17.97    1.47 o
   1   2 -11   23.12   18.38    1.33 o
   1   2 -10   29.54   29.18    1.24 o
   1   2  -9   24.67   25.69    1.06 o
   1   2  -8   12.45   12.69    0.85 o
   1   2  -7  272.80  270.05    2.78 o
   1   2  -6   52.62   60.76    1.41 o
   1   2  -5 1052.82 1077.48   10.27 o
   1   2  -4  216.62  213.05    2.44 o
   1   2  -3    0.68   -1.38    0.69 <
   1   2  -2  161.55  174.24    1.97 o
   1   2  -1  150.81  128.79    1.52 o
   1   2   0    0.86    1.44    0.49 <
   1   2   1   49.00   48.53    1.01 o
   1   2   2   37.89   38.88    0.84 o
   1   2   3    0.59    1.80    0.61 <
   1   2   4  292.87  322.66    3.12 o
   1   2   5 1803.83 1868.49   15.92 o
   1   2   6    1.85    5.27    0.75 o
   1   2   7 1555.10 1580.16   13.45 o
   1   2   8   67.64   71.66    1.67 o
   1   2   9    8.20    8.57    1.14 o
   1   2  10  445.54  449.14    5.61 o
   1   2  11   75.72   76.50    2.34 o
   1   2  12  150.10  158.64    3.92 o
   1   2  13    0.31    0.96    2.65 <
   1   2  14  225.69  217.02    6.17 o
   1   2  15   80.81   89.15    4.35 o
   1   2  16    0.00   -7.85    7.03 <
   1   3 -16   25.64   13.15   11.50 <
   1   3 -15    2.98   12.17    6.86 <
   1   3 -14    4.66    3.19    3.64 <
   1   3 -13    0.45   -1.70    2.65 <
   1   3 -12  111.78  103.32    3.95 o
   1   3 -11   36.95   30.43    1.99 o
   1   3 -10   13.25   13.44    1.51 o
   1   3  -9   17.58   20.51    1.52 o
   1   3  -8  848.16  816.50    9.92 o
   1   3  -7   32.65   36.33    1.44 o
   1   3  -6   79.14   92.66    2.00 o
   1   3  -5    9.50    7.19    0.85 o
   1   3  -4   11.85    9.75    0.86 o
   1   3  -3   10.36   13.83    0.90 o
   1   3  -2    7.50   10.22    0.77 o
   1   3  -1   18.10   18.11    0.71 o
   1   3   0    0.12    1.41    0.58 <
   1   3   1    7.21    9.17    0.66 o
   1   3   2   57.70   52.78    1.06 o
   1   3   3   15.46   13.51    0.71 o
   1   3   4    0.30    1.07    0.62 <
   1   3   5    4.16    6.38    0.84 o
   1   3   6   20.69   19.59    0.99 o
   1   3   7   50.04   53.56    1.58 o
   1   3   8 2096.30 2129.08   21.57 o
   1   3   9    7.66   15.17    1.45 o
   1   3  10  539.29  527.16    8.21 o
   1   3  11   63.32   61.50    2.73 o
   1   3  12  164.40  174.89    5.48 o
   1   3  13   21.70   18.55    3.18 o
   1   3  14    2.09    0.55    4.31 <
   1   3  15    5.39  -16.52   11.24 <
   1   4 -14   45.28   12.29   11.41 <
   1   4 -13   24.58   26.09    5.14 o
   1   4 -12   15.38    7.30    3.08 <
   1   4 -11    1.17    3.25    3.55 <
   1   4 -10   93.03  100.38    4.46 o
   1   4  -9    0.53   -0.56    1.91 <
   1   4  -8   21.43   15.67    1.85 o
   1   4  -7   25.04   28.31    1.89 o
   1   4  -6  293.74  274.52    3.99 o
   1   4  -5  333.85  322.14    4.20 o
   1   4  -4   34.99   36.75    1.41 o
   1   4  -3   58.50   54.53    1.55 o
   1   4  -2    1.46    2.31    0.88 <
   1   4  -1  155.16  148.28    2.10 o
   1   4   0   53.98   52.96    1.29 o
   1   4   1   29.41   29.91    1.06 o
   1   4   2  192.92  179.71    2.33 o
   1   4   3   39.55   39.17    1.25 o
   1   4   4  299.36  290.55    3.44 o
   1   4   5  743.00  736.03    8.04 o
   1   4   6    1.43    8.67    1.28 o
   1   4   7  222.19  231.49    4.22 o
   1   4   8   30.74   27.82    2.21 o
   1   4   9    7.70    6.82    2.13 o
   1   4  10  149.60  151.26    5.03 o
   1   4  11    1.01    2.21    2.45 <
   1   4  12   85.69   66.96    4.39 o
   1   4  13    1.98   -9.34    4.88 <
   1   5 -12   70.48   60.07   10.09 o
   1   5 -11    1.84   -4.00    3.92 <
   1   5 -10  134.94  130.52    6.39 o
   1   5  -9    0.32    0.73    2.62 <
   1   5  -8   57.14   55.90    2.93 o
   1   5  -7    0.08    1.86    2.44 <
   1   5  -6   35.00   37.56    2.52 o
   1   5  -5  133.38  122.55    3.37 o
   1   5  -4   28.19   30.90    1.97 o
   1   5  -3  190.63  190.42    4.26 o
   1   5  -2   12.96   18.13    1.68 o
   1   5  -1  140.41  150.25    3.21 o
   1   5   0  110.32  118.78    3.33 o
   1   5   1  629.16  637.14    9.21 o
   1   5   2  523.68  528.63    7.88 o
   1   5   3    0.42    7.95    1.88 o
   1   5   4  125.91  130.31    3.31 o
   1   5   5  113.38  100.34    3.49 o
   1   5   6    0.25    0.22    1.96 <
   1   5   7   15.07   15.86    2.44 o
   1   5   8   45.19   32.44    2.78 o
   1   5   9   15.50   16.06    2.89 o
   1   5  10    0.06   -0.42    3.87 <
   1   5  11   12.63   14.69    5.38 <
   1   6  -7    1.12   -3.99    6.79 <
   1   6  -6   33.58   27.89    5.11 o
   1   6  -5    0.75    0.12    3.58 <
   1   6  -4  101.74   96.39    4.38 o
   1   6  -3    4.02   12.64    2.40 o
   1   6  -2   78.69   84.04    3.42 o
   1   6  -1   33.38   45.30    2.77 o
   1   6   0   93.12  136.00    4.20 o
   1   6   1  189.51  212.73    5.02 o
   1   6   2   55.05   56.36    2.96 o
   1   6   3  241.89  227.38    6.76 o
   1   6   4    0.23    2.80    2.47 <
   1   6   5    6.23    6.87    5.27 <
   1   6   6   24.19   24.64    5.83 o
   1   6   7    1.93   -1.72    5.22 <
   2   0 -16    2.44   -1.88    4.29 <
   2   0 -14   53.53   53.35    3.39 o
   2   0 -12  261.52  245.90    4.91 o
   2   0 -10  247.42  259.62    3.70 o
   2   0  -8 1066.81 1084.80   12.57 o
   2   0  -6  268.22  268.82    3.56 o
   2   0  -4  246.79  226.23    2.74 o
   2   0  -2 1198.07 1028.07   11.23 o
   2   0   0 1412.74 1458.23   22.20 o
   2   0   2 1956.72 1859.64   23.22 o
   2   0   4  718.49  712.03    8.85 o
   2   0   6   65.69   69.11    2.00 o
   2   0   8   86.21   74.84    2.14 o
   2   0  10   20.87   20.29    1.83 o
   2   0  12    0.26   -4.31    2.62 <
   2   0  14   32.60   27.70    4.28 o
   2   0  16   30.21   26.39    6.91 o
   2   1 -18    0.43   14.47    8.41 <
   2   1 -17  105.66  105.72    7.10 o
   2   1 -16   38.21   41.17    3.42 o
   2   1 -15   54.52   54.87    3.12 o
   2   1 -14  181.90  180.44    4.22 o
   2   1 -13   67.10   72.98    2.14 o
   2   1 -12    0.13   -1.74    1.10 <
   2   1 -11    2.51    2.91    1.00 <
   2   1 -10  703.73  696.38    5.95 o
   2   1  -9    0.67    3.11    0.66 o
   2   1  -8  140.11  130.13    1.49 o
   2   1  -7  275.05  295.74    2.53 o
   2   1  -6    7.37    5.92    0.67 o
   2   1  -5  265.34  272.31    2.73 o
   2   1  -4  482.17  475.74    4.37 o
   2   1  -3  465.35  463.03    4.10 o
   2   1  -2    0.90   -1.32    0.53 <
   2   1  -1  474.05  434.45    4.15 o
   2   1   0    0.40    1.60    0.46 o
   2   1   1  380.78  352.30    3.28 o
   2   1   2 1837.03 1779.55   15.98 o
   2   1   3    9.30   11.35    0.66 o
   2   1   4   33.48   33.53    0.88 o
   2   1   5   14.73   17.65    0.78 o
   2   1   6    0.07    0.85    0.70 <
   2   1   7  387.33  379.96    3.63 o
   2   1   8    0.55   -1.14    0.82 <
   2   1   9   21.69   21.48    1.26 o
   2   1  10   79.68   83.36    2.08 o
   2   1  11    1.46   -1.22    1.47 <
   2   1  12    0.06   -4.51    1.87 <
   2   1  13   58.70   64.38    3.30 o
   2   1  14    1.41    2.54    3.04 <
   2   1  15  117.74  138.01    5.59 o
   2   1  16   31.10   28.41    6.68 o
   2   2 -16    5.57    1.69    3.04 <
   2   2 -15    0.05    0.97    2.65 <
   2   2 -14    0.78   -3.37    2.43 <
   2   2 -13  316.96  324.63    5.17 o
   2   2 -12  109.26   98.57    2.24 o
   2   2 -11   43.62   39.47    1.35 o
   2   2 -10  268.07  263.30    3.06 o
   2   2  -9   68.28   62.74    1.57 o
   2   2  -8  111.34  101.59    1.76 o
   2   2  -7    4.13    3.37    0.82 o
   2   2  -6 1586.38 1664.13   15.49 o
   2   2  -5  292.78  283.78    2.83 o
   2   2  -4  659.97  709.02    6.37 o
   2   2  -3  718.87  719.88    6.44 o
   2   2  -2  410.93  411.08    3.83 o
   2   2  -1  625.32  609.20    5.75 o
   2   2   0  552.40  531.60    4.46 o
   2   2   1   14.02   13.00    0.72 o
   2   2   2  440.15  452.70    4.48 o
   2   2   3  613.33  642.73    6.08 o
   2   2   4  188.62  196.47    2.16 o
   2   2   5 1372.57 1432.55   12.31 o
   2   2   6  844.82  843.69    7.27 o
   2   2   7   28.03   28.44    1.07 o
   2   2   8  100.11  101.17    2.03 o
   2   2   9  151.92  162.87    2.73 o
   2   2  10  397.06  389.35    4.87 o
   2   2  11   25.41   24.06    1.83 o
   2   2  12  341.03  370.29    6.51 o
   2   2  13   13.23   16.23    2.87 o
   2   2  14    1.33    2.31    3.70 <
   2   2  15    1.52   -1.80    4.48 <
   2   3 -16    1.48    4.49    8.05 <
   2   3 -15  139.14  138.43    7.81 o
   2   3 -14    0.86    1.42    3.11 <
   2   3 -13    3.92    1.35    2.37 <
   2   3 -12   10.81   19.24    2.20 o
   2   3 -11   20.89   18.87    1.70 o
   2   3 -10    2.58    2.22    1.54 <
   2   3  -9  272.66  258.10    4.00 o
   2   3  -8   37.57   33.01    1.54 o
   2   3  -7  213.71  217.76    3.10 o
   2   3  -6    2.95    1.79    0.92 <
   2   3  -5   13.83   12.09    0.84 o
   2   3  -4  147.33  147.40    1.98 o
   2   3  -3 1932.85 1941.01   17.04 o
   2   3  -2   62.92   61.65    1.41 o
   2   3  -1  616.43  627.41    6.12 o
   2   3   0    5.49    5.67    0.69 o
   2   3   1   80.98   81.59    1.34 o
   2   3   2  101.14   95.01    1.34 o
   2   3   3   45.56   39.96    1.05 o
   2   3   4   44.00   38.67    1.08 o
   2   3   5   58.15   57.96    1.52 o
   2   3   6  138.45  133.30    2.26 o
   2   3   7  422.90  403.47    4.74 o
   2   3   8    0.03    7.09    1.94 o
   2   3   9 1599.55 1637.17   18.32 o
   2   3  10   77.36   88.32    3.06 o
   2   3  11  167.11  156.29    5.42 o
   2   3  12   11.48    9.32    2.76 o
   2   3  13    0.58   -0.58    3.57 <
   2   3  14    8.13   10.95    9.24 <
   2   4 -14    0.64  -14.26    6.09 <
   2   4 -13  157.49  154.25    8.03 o
   2   4 -12   13.02   16.76    3.21 o
   2   4 -11   32.45   29.47    3.13 o
   2   4 -10  107.37  104.84    4.79 o
   2   4  -9    7.78    5.57    2.15 <
   2   4  -8    6.49    3.76    1.87 <
   2   4  -7  114.96  106.60    3.15 o
   2   4  -6  487.80  469.00    6.99 o
   2   4  -5   51.42   50.60    1.71 o
   2   4  -4  227.52  221.69    3.16 o
   2   4  -3  136.69  124.88    2.42 o
   2   4  -2   35.93   36.14    1.60 o
   2   4  -1   92.10   95.40    1.88 o
   2   4   0   16.13   17.04    1.00 o
   2   4   1   24.37   27.29    1.09 o
   2   4   2   12.54   14.11    1.03 o
   2   4   3  671.53  646.04    6.41 o
   2   4   4   76.76   81.74    1.98 o
   2   4   5  470.22  467.83    5.23 o
   2   4   6   36.66   37.06    1.54 o
   2   4   7   95.81   92.88    3.29 o
   2   4   8    0.18   -2.51    2.02 <
   2   4   9   20.19   18.56    2.75 o
   2   4  10   34.23   25.87    2.85 o
   2   4  11    6.65    3.63    2.77 <
   2   4  12  174.08  174.12    8.90 o
   2   5 -12    9.68   -7.88   10.11 <
   2   5 -11   74.37   69.73    6.62 o
   2   5 -10  209.75  204.17    7.25 o
   2   5  -9   20.12   21.42    3.09 o
   2   5  -8   14.54   14.88    2.42 o
   2   5  -7   16.77   17.89    2.32 o
   2   5  -6    6.77    5.76    2.16 <
   2   5  -5    9.14    7.47    2.05 o
   2   5  -4   58.70   58.50    2.88 o
   2   5  -3    0.01    1.08    1.94 <
   2   5  -2   13.97   12.04    1.66 o
   2   5  -1    9.26   11.72    1.76 o
   2   5   0   27.38   31.19    1.88 o
   2   5   1    9.98   15.99    1.72 o
   2   5   2   52.25   59.24    2.42 o
   2   5   3   18.12   17.67    1.96 o
   2   5   4    0.89   -0.75    1.88 <
   2   5   5   17.38   16.59    2.10 o
   2   5   6    8.11    3.91    2.24 <
   2   5   7   17.52   21.28    2.71 o
   2   5   8    1.51    3.08    2.82 <
   2   5   9    5.44   -5.07    4.40 <
   2   5  10   34.44   29.66    4.55 o
   2   6  -7    0.55   -4.60    4.56 <
   2   6  -6    4.12    2.09    3.66 <
   2   6  -5   22.00   22.92    3.91 o
   2   6  -4    6.68    3.91    2.87 <
   2   6  -3    5.02    5.96    2.55 <
   2   6  -2   20.30   20.64    2.49 o
   2   6  -1   67.46   62.73    3.11 o
   2   6   0   52.63   62.76    3.11 o
   2   6   1   12.66   14.34    2.64 o
   2   6   2   18.30   18.40    2.36 o
   2   6   3    1.06   -0.15    3.13 <
   2   6   4   56.25   59.35    5.46 o
   2   6   5    0.12    3.63    5.69 <
   2   6   6    5.19    4.28    5.99 <
   3   0 -17    0.00   -3.83    4.42 <
   3   0 -15  148.09  129.55    5.08 o
   3   0 -13   75.75   70.18    2.72 o
   3   0 -11  217.97  203.98    3.66 o
   3   0  -9  583.77  581.26    6.84 o
   3   0  -7  246.57  253.06    3.32 o
   3   0  -5    9.16   10.05    0.78 o
   3   0  -3 3303.30 3068.13   31.94 o
   3   0  -1 4309.60 4196.43   69.85 o
   3   0   1 1986.20 1990.20   22.46 o
   3   0   3  864.86  907.65   12.28 o
   3   0   5  947.94  998.29   12.35 o
   3   0   7  309.95  325.74    4.69 o
   3   0   9   15.49   16.39    1.74 o
   3   0  11   23.33   24.21    3.34 o
   3   0  13    2.31   -5.94    4.55 <
   3   0  15   22.46   10.15    6.24 <
   3   1 -18   76.78   78.61   10.00 o
   3   1 -17   12.54   18.76    4.94 o
   3   1 -16   14.54   15.73    2.89 o
   3   1 -15   10.58    7.04    2.32 o
   3   1 -14   55.35   55.40    2.60 o
   3   1 -13    2.49    2.52    1.31 <
   3   1 -12    2.09    2.74    1.10 <
   3   1 -11    1.24    0.16    0.98 <
   3   1 -10   44.95   44.24    1.12 o
   3   1  -9  220.76  236.03    2.25 o
   3   1  -8  105.01   97.99    1.47 o
   3   1  -7  331.60  341.35    3.30 o
   3   1  -6  115.11  110.07    1.63 o
   3   1  -5 2387.35 2464.41   21.15 o
   3   1  -4 1358.92 1334.79   11.39 o
   3   1  -3  139.16  145.66    1.63 o
   3   1  -2    1.92    1.20    0.58 <
   3   1  -1  943.61  905.46    8.85 o
   3   1   0 1695.31 1698.45   14.73 o
   3   1   1 1338.79 1334.90   12.04 o
   3   1   2 1152.22 1162.66    9.86 o
   3   1   3    0.20    1.17    0.69 <
   3   1   4 1579.02 1695.87   15.00 o
   3   1   5   20.18   17.63    0.82 o
   3   1   6   38.61   34.43    0.94 o
   3   1   7  357.30  385.24    3.73 o
   3   1   8    0.02   -2.07    1.00 <
   3   1   9    6.60    6.90    1.34 o
   3   1  10    5.23    0.26    1.41 <
   3   1  11   96.38   88.58    2.66 o
   3   1  12   42.99   45.36    2.55 o
   3   1  13  140.34  146.82    5.24 o
   3   1  14  191.43  210.20    6.58 o
   3   1  15    3.47    4.61    4.75 <
   3   1  16   40.88   33.13    8.83 o
   3   2 -17    1.54   -5.80    5.29 <
   3   2 -16   14.91   19.85    3.20 o
   3   2 -15   30.49   25.25    2.93 o
   3   2 -14    1.06    5.12    2.18 <
   3   2 -13   27.45   23.45    1.96 o
   3   2 -12    1.51   -0.87    1.25 <
   3   2 -11   16.77   15.33    1.26 o
   3   2 -10   35.28   36.02    1.46 o
   3   2  -9   28.07   26.85    1.21 o
   3   2  -8  201.96  211.79    2.50 o
   3   2  -7   13.65   12.67    0.83 o
   3   2  -6  383.67  409.83    3.83 o
   3   2  -5  272.18  246.70    2.54 o
   3   2  -4  752.87  749.73    6.72 o
   3   2  -3  535.27  557.40    5.15 o
   3   2  -2 1378.77 1376.98   11.79 o
   3   2  -1  353.95  358.05    3.57 o
   3   2   0   16.82   17.76    0.76 o
   3   2   1  376.99  417.83    3.92 o
   3   2   2   15.98   16.27    0.78 o
   3   2   3  245.14  254.99    2.75 o
   3   2   4 1043.26 1099.94    9.41 o
   3   2   5   26.39   35.16    0.99 o
   3   2   6   16.95   15.87    0.97 o
   3   2   7    2.66    5.35    1.06 o
   3   2   8  121.96  126.72    2.58 o
   3   2   9   48.62   44.63    1.73 o
   3   2  10  155.65  163.71    3.56 o
   3   2  11  224.39  225.85    5.02 o
   3   2  12   27.57   25.87    2.53 o
   3   2  13   26.29   24.84    4.55 o
   3   2  14    0.94   -3.87    4.32 <
   3   2  15    1.36   -2.58    8.76 <
   3   3 -15    1.61    5.66    3.12 <
   3   3 -14   54.44   34.50    2.98 o
   3   3 -13    0.68   14.23    2.79 o
   3   3 -12  193.92  184.45    4.72 o
   3   3 -11    1.93    1.16    1.85 <
   3   3 -10    0.10    0.05    1.44 <
   3   3  -9   69.66   59.24    2.06 o
   3   3  -8  305.84  300.39    4.31 o
   3   3  -7   24.15   22.50    1.30 o
   3   3  -6    0.49    0.02    0.90 <
   3   3  -5   62.06   54.44    1.37 o
   3   3  -4   32.10   29.01    0.97 o
   3   3  -3   26.30   25.70    0.93 o
   3   3  -2  372.20  409.96    4.28 o
   3   3  -1   10.79   12.07    0.92 o
   3   3   0 1877.69 1895.65   17.68 o
   3   3   1   19.34   19.20    0.82 o
   3   3   2    0.73   -0.74    0.70 <
   3   3   3   73.30   67.92    1.38 o
   3   3   4    2.52    2.66    0.91 <
   3   3   5   65.47   62.74    1.62 o
   3   3   6   24.73   24.31    1.32 o
   3   3   7    1.84    3.83    1.31 <
   3   3   8  222.37  242.49    4.38 o
   3   3   9   65.00   66.81    3.00 o
   3   3  10    9.91    4.42    2.58 <
   3   3  11    9.04    2.87    2.65 <
   3   3  12   35.69   26.62    2.99 o
   3   3  13    0.44    2.00    4.31 <
   3   3  14    8.83   19.08    9.54 <
   3   4 -14    0.38   -0.40    6.88 <
   3   4 -13   21.85   29.40    4.25 o
   3   4 -12   11.28    6.90    2.89 <
   3   4 -11    2.14   -0.11    2.43 <
   3   4 -10    9.23    8.93    2.19 o
   3   4  -9   39.91   36.90    2.21 o
   3   4  -8    9.04    8.49    1.87 o
   3   4  -7   15.79    8.74    1.59 o
   3   4  -6    3.99    4.71    1.53 o
   3   4  -5    0.00   -3.96    1.38 <
   3   4  -4  146.79  138.92    2.88 o
   3   4  -3    0.01   -3.09    1.15 <
   3   4  -2   92.65   90.37    2.29 o
   3   4  -1    0.33    0.32    1.04 <
   3   4   0    9.44    9.77    1.08 o
   3   4   1   64.84   65.10    1.68 o
   3   4   2    1.07    2.46    1.09 <
   3   4   3   46.87   56.30    1.66 o
   3   4   4  381.60  363.26    4.29 o
   3   4   5   31.91   32.01    1.52 o
   3   4   6    9.00    7.81    1.64 o
   3   4   7   55.82   61.65    2.72 o
   3   4   8    0.60   -3.36    2.25 <
   3   4   9   10.65    8.60    2.98 <
   3   4  10   38.41   23.91    2.85 o
   3   4  11   77.60   65.61    4.15 o
   3   4  12   87.74   37.57    9.63 o
   3   5 -12    1.52   -6.66    4.95 <
   3   5 -11    0.19   -0.79    3.93 <
   3   5 -10    0.81   -0.54    3.23 <
   3   5  -9   19.24   16.98    2.54 o
   3   5  -8    0.02   -4.40    2.47 <
   3   5  -7   25.81   24.83    2.87 o
   3   5  -6   40.60   42.19    2.75 o
   3   5  -5   45.60   50.25    2.80 o
   3   5  -4   36.28   38.76    2.63 o
   3   5  -3    8.26    4.35    2.23 <
   3   5  -2    5.37    3.99    2.19 <
   3   5  -1    5.55    8.21    1.65 o
   3   5   0   75.89   79.01    2.78 o
   3   5   1    0.74    2.22    1.73 <
   3   5   2  199.02  190.49    4.33 o
   3   5   3   52.93   55.27    2.47 o
   3   5   4  132.26  126.25    3.76 o
   3   5   5   21.36   16.49    2.55 o
   3   5   6    2.75    0.51    2.72 <
   3   5   7   72.54   71.06    4.02 o
   3   5   8   12.40    5.22    3.98 <
   3   6  -7   34.98   36.48    5.27 o
   3   6  -6   14.24    7.38    4.68 <
   3   6  -5    0.45   -1.04    4.40 <
   3   6  -4    3.80    0.58    3.52 <
   3   6  -3   75.57   82.85    5.16 o
   3   6  -2   70.22   65.85    4.16 o
   3   6  -1   74.70   85.91    3.71 o
   3   6   0    0.08    2.50    2.51 <
   3   6   1   29.27   39.71    3.24 o
   3   6   2   21.34   24.53    4.68 o
   3   6   3    4.90   10.43    4.42 <
   4   0 -16   89.92   85.47    4.88 o
   4   0 -14    0.49   -4.32    2.58 <
   4   0 -12    1.00   -1.94    1.71 <
   4   0 -10  138.99  129.24    2.52 o
   4   0  -8  113.66  107.82    2.01 o
   4   0  -6  585.50  576.00    6.36 o
   4   0  -4  520.78  520.80    5.68 o
   4   0  -2  138.64  144.36    2.29 o
   4   0   0  694.84  750.16    9.88 o
   4   0   2 1023.29 1060.85   13.54 o
   4   0   4   45.23   47.20    1.67 o
   4   0   6  515.58  545.31    7.21 o
   4   0   8  612.60  656.38   10.06 o
   4   0  10   78.93   86.46    3.87 o
   4   0  12    7.07    4.73    3.39 <
   4   0  14   12.68    4.54    4.27 <
   4   1 -18   18.10   48.36    8.39 o
   4   1 -17    2.36   11.44    4.02 <
   4   1 -16   22.21   23.44    2.89 o
   4   1 -15    5.40    7.61    2.43 o
   4   1 -14   54.50   53.03    2.46 o
   4   1 -13   37.68   40.07    1.54 o
   4   1 -12   18.50   17.69    1.20 o
   4   1 -11   58.72   63.83    1.52 o
   4   1 -10  142.53  122.60    1.93 o
   4   1  -9  148.14  147.32    1.87 o
   4   1  -8   36.25   35.99    0.96 o
   4   1  -7    3.68    2.17    0.75 <
   4   1  -6  207.97  197.80    2.24 o
   4   1  -5   66.13   67.66    1.30 o
   4   1  -4  712.11  703.48    6.30 o
   4   1  -3   64.53   58.52    1.24 o
   4   1  -2 1284.04 1366.42   13.60 o
   4   1  -1 1071.36 1055.50    8.97 o
   4   1   0    4.89    5.57    0.63 o
   4   1   1  175.34  167.05    1.93 o
   4   1   2   48.51   57.26    1.33 o
   4   1   3  879.71  897.57    8.21 o
   4   1   4  118.78  127.71    1.79 o
   4   1   5   96.41  110.34    1.73 o
   4   1   6   74.36   72.77    1.60 o
   4   1   7   38.60   41.97    1.34 o
   4   1   8   12.55   10.39    1.40 o
   4   1   9   64.28   59.37    1.95 o
   4   1  10    6.25    5.10    1.75 <
   4   1  11    7.08    5.59    2.28 <
   4   1  12  144.68  157.87    4.55 o
   4   1  13   34.17   36.54    3.47 o
   4   1  14   64.17   73.19    5.11 o
   4   1  15   19.38   21.68    4.98 o
   4   2 -17   17.20    5.11    7.23 <
   4   2 -16   37.38   37.12    3.35 o
   4   2 -15    5.67    7.19    2.62 <
   4   2 -14   81.85   71.29    2.82 o
   4   2 -13   52.65   43.84    2.18 o
   4   2 -12    2.42    2.22    1.43 <
   4   2 -11    0.80    1.35    1.59 <
   4   2 -10  319.34  319.24    4.36 o
   4   2  -9    1.78    4.20    1.11 o
   4   2  -8  328.80  333.50    3.79 o
   4   2  -7   26.25   27.51    0.93 o
   4   2  -6  490.40  468.75    4.51 o
   4   2  -5  626.27  630.42    6.14 o
   4   2  -4  128.52  134.32    1.79 o
   4   2  -3    6.94    2.06    0.74 <
   4   2  -2  103.63   98.07    1.56 o
   4   2  -1  710.53  743.61    7.42 o
   4   2   0    0.94    0.41    0.66 <
   4   2   1   16.31   22.22    0.78 o
   4   2   2    2.43    0.78    0.66 <
   4   2   3   57.08   52.85    1.25 o
   4   2   4    0.65   -0.47    0.75 <
   4   2   5    1.15    1.45    0.84 <
   4   2   6  141.79  152.33    2.29 o
   4   2   7   11.61   11.47    1.18 o
   4   2   8   10.23    9.78    1.46 o
   4   2   9   58.94   58.58    2.26 o
   4   2  10   18.28   18.74    2.40 o
   4   2  11   19.26   19.13    2.44 o
   4   2  12   37.68   41.78    2.98 o
   4   2  13    3.11   -0.72    3.86 <
   4   2  14    0.00    1.13    5.37 <
   4   3 -15   26.34   20.69    4.97 o
   4   3 -14    3.35    3.77    2.87 <
   4   3 -13  252.80  219.16    5.59 o
   4   3 -12   21.80   32.36    2.33 o
   4   3 -11  248.19  222.59    4.33 o
   4   3 -10   47.53   41.45    1.93 o
   4   3  -9  251.94  253.32    4.18 o
   4   3  -8   19.47   22.37    1.62 o
   4   3  -7    3.56    1.88    1.35 <
   4   3  -6   18.07   19.38    1.20 o
   4   3  -5  353.48  333.64    4.00 o
   4   3  -4   24.08   20.92    1.01 o
   4   3  -3  184.79  173.61    2.19 o
   4   3  -2    5.88    2.73    0.84 o
   4   3  -1    2.75    1.66    1.01 <
   4   3   0    0.69    0.83    0.80 <
   4   3   1   44.42   48.77    1.21 o
   4   3   2    1.09   -0.16    0.76 <
   4   3   3    8.64    6.07    0.98 o
   4   3   4    2.88    2.45    1.03 <
   4   3   5   88.81   77.65    2.05 o
   4   3   6    1.03   -0.31    1.21 <
   4   3   7    1.18    0.31    1.59 <
   4   3   8   32.34   30.66    2.20 o
   4   3   9  148.32  161.12    4.83 o
   4   3  10    0.01   -2.67    3.01 <
   4   3  11    1.58   -4.59    2.84 <
   4   3  12    0.02   -3.14    2.88 <
   4   3  13   11.27   21.60    8.92 <
   4   4 -14    9.03    6.14    5.20 <
   4   4 -13   51.33   35.21    7.56 o
   4   4 -12    3.21   -3.26    3.17 <
   4   4 -11    4.64    4.03    2.61 <
   4   4 -10   87.72   71.14    3.02 o
   4   4  -9    3.82    3.37    1.76 <
   4   4  -8  161.52  152.53    3.55 o
   4   4  -7  245.60  213.38    4.34 o
   4   4  -6   57.14   60.44    2.19 o
   4   4  -5   83.08   83.49    2.86 o
   4   4  -4  107.50   96.63    2.88 o
   4   4  -3    8.98    5.27    1.31 o
   4   4  -2    0.00   -2.86    1.25 <
   4   4  -1  129.63  124.32    2.80 o
   4   4   0    9.39    7.67    1.20 o
   4   4   1    0.71   -0.38    1.05 <
   4   4   2    2.25    1.37    1.12 <
   4   4   3    0.42    1.01    1.11 <
   4   4   4  182.60  171.03    3.05 o
   4   4   5    2.07    0.84    1.55 <
   4   4   6  113.52  108.51    3.46 o
   4   4   7   23.96   17.56    2.63 o
   4   4   8    6.94    3.83    2.26 <
   4   4   9   19.62   13.62    2.83 o
   4   4  10   20.39    6.36    3.26 <
   4   4  11   96.51  105.75    9.02 o
   4   4  12    1.57    6.69    8.48 <
   4   5 -12   14.93   16.45    8.86 <
   4   5 -11   20.47    9.88    5.86 <
   4   5 -10   73.51   62.78    4.11 o
   4   5  -9    0.47   -0.42    2.45 <
   4   5  -8    0.58   -2.45    2.63 <
   4   5  -7    1.97    1.82    2.57 <
   4   5  -6   10.68    9.85    2.19 o
   4   5  -5   19.70   22.74    2.47 o
   4   5  -4  160.51  161.49    4.86 o
   4   5  -3   34.63   35.24    2.87 o
   4   5  -2   47.98   54.00    2.84 o
   4   5  -1   99.57   97.92    3.42 o
   4   5   0  125.34  121.35    3.66 o
   4   5   1    1.28   -0.48    1.75 <
   4   5   2    0.58    2.71    2.24 <
   4   5   3   54.51   56.06    2.96 o
   4   5   4   27.31   24.15    2.51 o
   4   5   5   27.89   24.56    2.82 o
   4   5   6    0.54    0.44    3.14 <
   4   5   7   62.69   62.66    3.78 o
   4   6  -8    7.13   -0.94    7.82 <
   4   6  -7    0.64   -5.26    4.48 <
   4   6  -6   52.78   49.62    5.97 o
   4   6  -5    0.01   -0.69    3.54 <
   4   6  -4    4.01    2.98    4.35 <
   4   6  -3   48.31   48.21    4.42 o
   4   6  -2    0.86    5.06    3.65 <
   4   6  -1    6.87    8.77    3.66 <
   4   6   0   23.70   33.04    3.43 o
   4   6   1   35.67   27.91    7.03 o
   4   6   2    5.74    0.45    5.99 <
   5   0 -17    4.25    7.05    3.92 <
   5   0 -15  214.30  199.95    6.42 o
   5   0 -13  134.19  120.00    3.38 o
   5   0 -11   11.47    6.38    1.67 o
   5   0  -9    8.98   10.16    1.04 o
   5   0  -7  261.58  278.00    3.40 o
   5   0  -5 2577.47 2734.80   28.60 o
   5   0  -3 2543.16 2667.08   31.24 o
   5   0  -1 2392.56 2444.71   32.35 o
   5   0   1 1295.39 1305.46   18.10 o
   5   0   3  318.42  306.45    4.56 o
   5   0   5    0.01   -2.90    1.21 <
   5   0   7  168.95  196.02    4.28 o
   5   0   9  166.01  180.87    5.20 o
   5   0  11   32.69   31.97    3.25 o
   5   0  13    1.19   -4.73    4.82 <
   5   1 -17   46.54   65.70    4.28 o
   5   1 -16   57.46   41.17    3.11 o
   5   1 -15   48.62   47.41    2.80 o
   5   1 -14   42.75   45.36    2.36 o
   5   1 -13   71.42   75.16    2.00 o
   5   1 -12    3.78    3.62    1.21 <
   5   1 -11  303.76  313.46    3.84 o
   5   1 -10    0.59    1.40    1.08 <
   5   1  -9  352.22  364.24    3.70 o
   5   1  -8  213.04  231.24    2.54 o
   5   1  -7    0.48    1.46    0.80 <
   5   1  -6  502.37  580.34    5.53 o
   5   1  -5   17.23   14.88    0.82 o
   5   1  -4   18.63   12.87    0.87 o
   5   1  -3   69.41   69.76    1.38 o
   5   1  -2   23.85   19.33    0.72 o
   5   1  -1    0.05   -0.06    0.66 <
   5   1   0  353.63  372.85    3.72 o
   5   1   1  739.22  749.32    6.77 o
   5   1   2   30.28   23.97    0.88 o
   5   1   3  256.86  251.68    2.82 o
   5   1   4   43.17   43.93    1.14 o
   5   1   5  231.95  231.29    2.85 o
   5   1   6   23.71   22.51    1.17 o
   5   1   7  143.68  145.25    2.78 o
   5   1   8    0.25    0.41    1.45 <
   5   1   9    2.35    2.65    1.89 <
   5   1  10   12.20   10.16    2.18 o
   5   1  11   61.35   64.35    3.39 o
   5   1  12    8.61    8.39    3.23 <
   5   1  13  101.38  110.67    5.61 o
   5   1  14    4.16    6.50    5.73 <
   5   2 -17    8.14    1.88    6.11 <
   5   2 -16   66.43   59.20    3.30 o
   5   2 -15   13.15   12.68    2.55 o
   5   2 -14   48.68   53.20    2.71 o
   5   2 -13    0.01   -2.50    2.03 <
   5   2 -12  101.70   91.38    3.07 o
   5   2 -11  107.39   96.85    2.65 o
   5   2 -10   36.39   35.61    1.70 o
   5   2  -9  680.83  740.21    8.40 o
   5   2  -8   14.04   13.44    1.10 o
   5   2  -7    1.57    2.55    0.83 o
   5   2  -6    6.97    4.61    0.80 o
   5   2  -5   48.38   43.31    1.12 o
   5   2  -4  128.60  128.06    1.79 o
   5   2  -3   14.36   16.91    0.84 o
   5   2  -2    0.03   -2.36    0.76 <
   5   2  -1   59.91   67.61    1.29 o
   5   2   0  134.10  130.75    1.62 o
   5   2   1   75.89   70.81    1.36 o
   5   2   2    0.19   -1.51    0.74 <
   5   2   3   82.26   82.05    1.60 o
   5   2   4  604.10  607.80    6.18 o
   5   2   5   85.09   91.35    2.13 o
   5   2   6   30.02   32.43    1.47 o
   5   2   7   59.97   56.42    1.83 o
   5   2   8   58.82   61.62    2.26 o
   5   2   9   31.39   31.83    2.18 o
   5   2  10   33.35   33.66    2.68 o
   5   2  11  194.05  216.17    6.32 o
   5   2  12    0.33    4.57    5.04 <
   5   2  13   23.53   24.07    5.78 o
   5   3 -16    8.37   16.05    5.49 <
   5   3 -15    6.54    5.17    3.50 <
   5   3 -14    0.27   -5.80    3.22 <
   5   3 -13    5.46    8.70    2.62 o
   5   3 -12  200.86  195.55    4.35 o
   5   3 -11   13.26   16.21    2.27 o
   5   3 -10   18.01   12.65    1.85 o
   5   3  -9    1.32   -2.18    1.67 <
   5   3  -8   45.18   42.71    1.98 o
   5   3  -7    4.33    4.28    1.46 <
   5   3  -6  307.98  311.66    4.80 o
   5   3  -5   61.39   61.24    2.13 o
   5   3  -4   11.60    9.73    1.07 o
   5   3  -3   37.85   39.63    1.34 o
   5   3  -2  123.99  121.78    2.14 o
   5   3  -1   13.38   12.46    1.22 o
   5   3   0  115.59  114.22    1.92 o
   5   3   1    1.80    0.71    0.86 <
   5   3   2  132.03  126.86    2.13 o
   5   3   3    0.90   -0.64    1.08 <
   5   3   4  132.31  132.96    2.45 o
   5   3   5   26.14   22.43    1.51 o
   5   3   6  185.29  188.16    3.46 o
   5   3   7   28.52   24.43    2.29 o
   5   3   8  349.92  395.66    6.95 o
   5   3   9    8.49    6.57    2.94 <
   5   3  10    6.98   -1.98    3.46 <
   5   3  11    0.84   -5.98    3.63 <
   5   3  12   13.21    8.14    6.78 <
   5   4 -14    4.75    3.39    4.97 <
   5   4 -13    0.58   -0.07    3.83 <
   5   4 -12   12.52    5.95    5.03 <
   5   4 -11  105.03  100.78    3.99 o
   5   4 -10    0.20   -0.13    2.23 <
   5   4  -9  138.38  123.86    3.76 o
   5   4  -8   95.80   92.95    3.33 o
   5   4  -7    1.06   -0.41    1.80 <
   5   4  -6   10.89    8.14    1.83 o
   5   4  -5   44.48   44.48    2.26 o
   5   4  -4    4.14   -1.30    1.60 <
   5   4  -3   20.06   14.10    1.60 o
   5   4  -2   15.78   10.76    1.78 o
   5   4  -1  117.80  104.81    2.97 o
   5   4   0  103.16   98.27    2.31 o
   5   4   1    2.82    2.67    1.28 <
   5   4   2    2.69    1.60    1.37 <
   5   4   3   12.94   17.53    1.56 o
   5   4   4  293.15  288.33    4.66 o
   5   4   5   26.06   25.41    2.25 o
   5   4   6   63.29   62.79    2.90 o
   5   4   7   18.11   15.06    2.70 o
   5   4   8   14.54   11.42    3.04 o
   5   4   9    8.30   -0.48    5.00 <
   5   4  10  139.03  174.95   13.65 o
   5   4  11   47.58   50.50    8.98 o
   5   5 -11   66.30   45.99    7.19 o
   5   5 -10    5.31   -0.51    3.40 <
   5   5  -9   21.63   11.87    2.82 o
   5   5  -8   35.84   24.06    2.98 o
   5   5  -7    0.81   -0.82    2.83 <
   5   5  -6  135.92  120.57    4.87 o
   5   5  -5   11.18   11.97    2.60 o
   5   5  -4   82.05   81.11    3.88 o
   5   5  -3   29.93   32.62    2.63 o
   5   5  -2    0.35   -0.49    2.01 <
   5   5  -1    6.22    5.30    1.88 <
   5   5   0    5.07    7.56    2.04 o
   5   5   1   68.80   73.35    2.91 o
   5   5   2   42.52   46.71    2.98 o
   5   5   3   80.67   71.60    3.37 o
   5   5   4    1.57    3.22    2.56 <
   5   5   5   22.86   16.78    3.11 o
   5   5   6  113.30  114.37    6.63 o
   5   6  -7   17.23   18.72    5.48 o
   5   6  -6    1.13    1.04    4.50 <
   5   6  -5  114.47  107.07    8.44 o
   5   6  -4    6.12   16.61    5.29 o
   5   6  -3  119.76  123.05    8.81 o
   5   6  -2   36.52   44.61    6.74 o
   5   6  -1   30.59   43.33    5.01 o
   5   6   0   18.52   15.48    6.57 <
   5   6   1   38.53   38.10    7.36 o
   5   6   2   27.29   32.20    7.03 o
   6   0 -16  813.98  705.98   16.80 o
   6   0 -14  977.61  933.21   16.17 o
   6   0 -12   12.15   13.00    1.86 o
   6   0 -10    6.58    7.82    1.50 o
   6   0  -8   39.49   42.07    1.39 o
   6   0  -6   17.36   22.81    1.05 o
   6   0  -4 1560.19 1647.38   18.69 o
   6   0  -2 2718.10 2860.13   41.28 o
   6   0   0  512.46  461.55    6.12 o
   6   0   2    0.84   -1.89    1.17 <
   6   0   4  294.33  273.47    4.55 o
   6   0   6   42.49   52.74    2.71 o
   6   0   8    0.27    3.04    2.52 <
   6   0  10   44.26   58.53    3.87 o
   6   0  12   37.75   43.08    4.55 o
   6   1 -17  176.53  156.07    7.24 o
   6   1 -16    5.10    2.61    2.75 <
   6   1 -15   20.97   17.23    2.26 o
   6   1 -14  142.47  156.90    3.95 o
   6   1 -13   99.58  100.04    2.90 o
   6   1 -12   61.83   61.66    1.93 o
   6   1 -11  137.21  145.46    2.72 o
   6   1 -10  477.36  490.87    5.45 o
   6   1  -9   11.67   11.97    1.11 o
   6   1  -8  407.48  444.48    4.22 o
   6   1  -7   50.27   53.43    1.37 o
   6   1  -6    0.77    2.45    0.82 <
   6   1  -5  243.26  288.99    3.03 o
   6   1  -4 1335.34 1335.92   11.43 o
   6   1  -3  276.61  307.14    3.02 o
   6   1  -2    1.83    6.57    1.12 o
   6   1  -1 1425.11 1462.73   13.38 o
   6   1   0  192.92  206.35    2.39 o
   6   1   1  402.71  410.25    3.99 o
   6   1   2   80.86   75.27    1.57 o
   6   1   3  585.12  552.11    5.30 o
   6   1   4   28.68   29.64    1.36 o
   6   1   5   68.77   71.15    2.03 o
   6   1   6   17.39   14.10    1.41 o
   6   1   7   95.97   90.47    2.75 o
   6   1   8  106.19  106.55    3.04 o
   6   1   9    0.06   -1.43    2.20 <
   6   1  10    0.56    2.75    2.37 <
   6   1  11   18.12   16.45    3.24 o
   6   1  12   31.12   39.22    4.89 o
   6   1  13   15.61   16.81    4.56 o
   6   1  14    2.35    4.27    7.56 <
   6   2 -17   26.14   24.58    7.95 o
   6   2 -16    0.70    1.41    2.98 <
   6   2 -15   24.23   20.80    2.91 o
   6   2 -14   14.81    9.18    2.49 o
   6   2 -13    0.34   -3.26    2.26 <
   6   2 -12    8.24    3.03    1.90 <
   6   2 -11    0.04   -0.17    1.64 <
   6   2 -10    4.29   12.51    1.60 o
   6   2  -9  163.38  167.74    2.88 o
   6   2  -8   38.15   42.73    1.46 o
   6   2  -7   65.65   62.62    1.67 o
   6   2  -6  109.98  111.34    1.85 o
   6   2  -5  113.97  115.13    1.73 o
   6   2  -4  158.62  160.55    2.15 o
   6   2  -3    0.01   -1.43    0.89 <
   6   2  -2   19.27   19.85    0.94 o
   6   2  -1  402.56  384.24    3.83 o
   6   2   0   57.91   58.57    1.31 o
   6   2   1   30.06   27.20    1.00 o
   6   2   2   42.87   44.29    1.39 o
   6   2   3   21.52   18.53    1.16 o
   6   2   4   28.16   29.04    1.54 o
   6   2   5  268.92  269.27    3.83 o
   6   2   6   14.39   11.80    1.66 o
   6   2   7   10.07   11.22    1.93 o
   6   2   8   43.94   49.56    2.82 o
   6   2   9  131.86  147.35    4.64 o
   6   2  10    4.25   19.88    3.09 o
   6   2  11    0.86   -2.75    3.16 <
   6   2  12   24.65   23.85    7.49 o
   6   2  13   46.01   36.12    8.34 o
   6   3 -16    1.19   14.29    5.19 <
   6   3 -15   14.80   11.82    4.69 <
   6   3 -14    1.72   -1.48    2.84 <
   6   3 -13    3.99    3.62    2.62 <
   6   3 -12    0.01   -2.74    2.22 <
   6   3 -11   86.07   79.55    3.36 o
   6   3 -10   17.69   22.14    2.31 o
   6   3  -9   45.53   47.05    2.37 o
   6   3  -8    2.40    4.68    1.72 <
   6   3  -7  322.43  309.98    5.21 o
   6   3  -6   67.74   71.13    2.51 o
   6   3  -5   28.07   26.15    1.65 o
   6   3  -4    2.53   -0.80    1.22 <
   6   3  -3    0.35    0.39    1.20 <
   6   3  -2    2.02    1.42    1.11 <
   6   3  -1   39.94   43.95    1.52 o
   6   3   0    8.02    7.19    0.97 o
   6   3   1    1.91    1.73    1.00 <
   6   3   2    1.01   -0.62    1.19 <
   6   3   3  285.29  263.27    3.91 o
   6   3   4    0.85    2.91    1.33 <
   6   3   5   33.60   31.68    1.86 o
   6   3   6    6.01    4.34    2.29 <
   6   3   7   21.74   40.24    2.85 o
   6   3   8   10.94    5.36    3.02 <
   6   3   9   30.07   26.12    3.09 o
   6   3  10    2.21   -2.57    4.12 <
   6   3  11    1.32   -1.97    5.16 <
   6   4 -14   17.88    8.85    5.13 <
   6   4 -13   11.82    8.79    4.71 <
   6   4 -12   36.45   44.25    4.32 o
   6   4 -11    2.26    1.87    2.71 <
   6   4 -10    9.69   13.38    2.38 o
   6   4  -9  267.31  250.18    5.18 o
   6   4  -8   23.70   24.02    2.26 o
   6   4  -7    7.59    7.04    2.04 o
   6   4  -6   18.00   12.56    2.18 o
   6   4  -5    1.50   -1.71    1.85 <
   6   4  -4  174.73  159.70    3.84 o
   6   4  -3    1.07    1.49    1.67 <
   6   4  -2   41.02   39.28    2.33 o
   6   4  -1   46.40   48.08    2.50 o
   6   4   0   46.34   40.54    1.93 o
   6   4   1   53.97   59.42    2.30 o
   6   4   2   56.14   52.36    2.64 o
   6   4   3    0.01   -0.29    2.27 <
   6   4   4    7.65   12.85    2.76 o
   6   4   5   31.77   33.58    2.80 o
   6   4   6   36.95   38.15    2.97 o
   6   4   7    0.50    1.81    2.94 <
   6   4   8    0.30   -2.21    3.70 <
   6   4   9    1.45    0.82    4.81 <
   6   5 -12   18.78   20.42    8.72 <
   6   5 -11   37.73   53.08    7.01 o
   6   5 -10   46.05   37.12    5.33 o
   6   5  -9    3.57    0.11    2.99 <
   6   5  -8    5.37    2.13    2.95 <
   6   5  -7   53.33   55.76    3.41 o
   6   5  -6    0.19    2.99    2.66 <
   6   5  -5   74.92   75.83    3.68 o
   6   5  -4  133.00  128.18    5.39 o
   6   5  -3   18.57   15.74    2.65 o
   6   5  -2    2.27    5.17    2.45 <
   6   5  -1  224.65  207.79    5.41 o
   6   5   0  122.20  130.85    5.04 o
   6   5   1   36.95   36.13    3.48 o
   6   5   2   25.78   27.31    3.12 o
   6   5   3   77.84   78.89    4.55 o
   6   5   4    0.93   -0.53    3.22 <
   6   5   5    3.13    7.04    4.59 <
   6   6  -6    0.93    3.42    7.19 <
   6   6  -5    4.41    9.16    7.17 <
   6   6  -4  121.35  142.22   12.02 o
   6   6  -3   68.79  107.39   10.49 o
   6   6  -1   43.89   50.68    6.95 o
   6   6   0    1.82   -2.31    6.11 <
   6   6   1   33.29   20.77    6.85 o
   7   0 -17   20.09   19.33    4.23 o
   7   0 -15  310.46  295.45    7.73 o
   7   0 -13 1092.99 1115.16   18.85 o
   7   0 -11   99.58  113.26    2.98 o
   7   0  -9  245.31  249.56    4.11 o
   7   0  -7  392.79  371.20    4.59 o
   7   0  -5   36.05   40.46    1.33 o
   7   0  -3   99.79   95.40    2.32 o
   7   0  -1  180.98  158.74    2.87 o
   7   0   1 1986.25 1917.44   24.24 o
   7   0   3  391.85  368.25    8.21 o
   7   0   5  180.25  170.61    5.76 o
   7   0   7   11.23    8.91    2.58 o
   7   0   9   10.98   22.09    3.37 o
   7   0  11   29.07   43.45    6.77 o
   7   1 -17   31.74   41.50    4.71 o
   7   1 -16   11.25    8.18    2.59 o
   7   1 -15   98.71   91.20    3.49 o
   7   1 -14  173.29  175.31    4.14 o
   7   1 -13   78.52   89.51    2.75 o
   7   1 -12  461.82  437.44    5.74 o
   7   1 -11  133.46  151.36    2.76 o
   7   1 -10  452.59  458.76    5.25 o
   7   1  -9  233.22  238.55    3.29 o
   7   1  -8    0.98    3.81    1.33 <
   7   1  -7  499.56  493.24    5.36 o
   7   1  -6    7.42    5.90    0.86 o
   7   1  -5  239.97  234.39    2.50 o
   7   1  -4  149.96  146.88    1.93 o
   7   1  -3   90.62  101.36    1.68 o
   7   1  -2  585.99  604.77    5.32 o
   7   1  -1  161.79  195.73    2.49 o
   7   1   0  410.77  420.00    4.51 o
   7   1   1  280.07  267.39    3.06 o
   7   1   2    4.84    3.71    1.12 o
   7   1   3  122.42  118.52    2.56 o
   7   1   4   41.34   38.76    1.65 o
   7   1   5   26.71   23.25    1.93 o
   7   1   6    1.66   -0.36    1.76 <
   7   1   7   21.02   16.64    2.00 o
   7   1   8    1.37   -2.77    2.13 <
   7   1   9    7.04    2.92    2.85 <
   7   1  10   13.48   11.15    3.25 o
   7   1  11    2.19   -1.40    5.07 <
   7   1  12    0.72   -0.40    5.20 <
   7   2 -17   12.74   12.21    5.29 <
   7   2 -16    0.16   -7.33    8.66 <
   7   2 -15   17.97   13.72    2.94 o
   7   2 -14   64.53   70.80    3.26 o
   7   2 -13   67.97   81.40    3.52 o
   7   2 -12    0.68   -1.65    2.10 <
   7   2 -11   54.63   54.24    2.34 o
   7   2 -10   40.12   46.32    2.04 o
   7   2  -9 1297.49 1334.14   17.01 o
   7   2  -8   17.78   21.83    1.54 o
   7   2  -7   54.51   66.43    2.11 o
   7   2  -6 1194.70 1187.60   13.02 o
   7   2  -5    1.80    6.22    1.13 o
   7   2  -4   21.38   22.55    1.33 o
   7   2  -3   64.67   97.11    2.53 o
   7   2  -2 1332.44 1323.10   12.77 o
   7   2  -1   62.48   69.67    1.73 o
   7   2   0   69.69   68.51    1.80 o
   7   2   1   80.92   73.94    2.01 o
   7   2   2   11.88   13.07    1.34 o
   7   2   3  159.25  157.22    2.98 o
   7   2   4   37.85   36.23    1.72 o
   7   2   5   74.73   68.07    2.37 o
   7   2   6   48.47   51.82    2.59 o
   7   2   7    9.72    5.11    2.76 <
   7   2   8   60.96   69.25    3.92 o
   7   2   9   42.99   41.50    4.02 o
   7   2  10    1.16   -3.83    3.21 <
   7   2  11   13.18   14.28    5.18 <
   7   2  12    0.44    2.99    7.34 <
   7   3 -16   27.40   26.10    5.68 o
   7   3 -15    0.28   -1.45    6.31 <
   7   3 -14    9.58   13.88    2.91 o
   7   3 -13   10.35    5.64    3.19 <
   7   3 -12   80.13   84.26    3.41 o
   7   3 -11    1.34   -0.74    1.95 <
   7   3 -10   12.43   20.31    2.28 o
   7   3  -9    9.38    7.22    1.74 o
   7   3  -8  315.28  319.88    5.88 o
   7   3  -7   95.81  121.12    3.46 o
   7   3  -6 1205.17 1221.20   16.48 o
   7   3  -5    3.24    7.24    1.68 o
   7   3  -4   66.16   70.54    2.27 o
   7   3  -3   58.03   61.38    1.96 o
   7   3  -2   15.52   14.29    1.48 o
   7   3  -1   35.62   36.70    1.54 o
   7   3   0    2.99    4.42    1.25 o
   7   3   1   14.86    9.84    1.39 o
   7   3   2   97.87   83.34    2.42 o
   7   3   3    0.30    0.37    1.96 <
   7   3   4  138.31  103.24    3.24 o
   7   3   5   17.28   18.08    2.62 o
   7   3   6  366.33  384.10    7.37 o
   7   3   7   19.32   21.29    3.21 o
   7   3   8    3.77    3.38    3.38 <
   7   3   9    0.20    0.78    5.46 <
   7   3  10  109.00  135.12   11.90 o
   7   3  11    5.26   11.06    7.87 <
   7   4 -14   17.26   30.36    8.23 o
   7   4 -13    0.07    1.35    4.61 <
   7   4 -12   19.04   20.64    3.55 o
   7   4 -11  198.67  187.20    6.14 o
   7   4 -10  120.10  134.48    4.79 o
   7   4  -9  484.53  515.69   10.13 o
   7   4  -8    7.61   14.39    2.18 o
   7   4  -7    6.79    4.99    2.19 <
   7   4  -6  218.38  222.57    5.46 o
   7   4  -5   53.36   65.15    3.33 o
   7   4  -4   21.28   23.20    2.46 o
   7   4  -3   24.76   33.90    2.37 o
   7   4  -2  588.76  567.57   10.13 o
   7   4  -1   13.43   25.04    2.04 o
   7   4   0  104.39   85.58    3.31 o
   7   4   1    0.94   -0.24    2.85 <
   7   4   2    0.46   -1.36    2.57 <
   7   4   3   21.59   17.00    2.58 o
   7   4   4   72.30   70.95    3.76 o
   7   4   5    5.52    5.67    3.23 <
   7   4   6   20.42   20.31    3.26 o
   7   4   7   12.15    9.69    4.75 <
   7   4   8   50.59   61.31    8.31 o
   7   5 -11   68.48   96.65   15.86 o
   7   5 -10   63.13   71.35    9.30 o
   7   5  -9    4.46    2.49    4.48 <
   7   5  -8    4.22    5.10    3.06 <
   7   5  -7   47.14   53.43    3.43 o
   7   5  -6   37.56   40.00    3.55 o
   7   5  -5   52.69   61.83    3.79 o
   7   5  -4   45.00   51.97    4.07 o
   7   5  -3    6.97    7.09    2.84 <
   7   5  -2   47.22   42.04    3.71 o
   7   5  -1    6.49    9.43    2.57 o
   7   5   0  135.75  118.11    5.98 o
   7   5   1    0.00    3.60    4.37 <
   7   5   2    2.26   -1.18    6.33 <
   7   5   3   13.18   24.61    5.04 o
   7   5   4   12.90   16.38    5.09 o
   8   0 -16    0.05   -1.13    4.09 <
   8   0 -14  279.76  290.42    7.57 o
   8   0 -12  296.54  303.43    5.37 o
   8   0 -10  726.52  721.85    9.72 o
   8   0  -8   23.78   30.00    1.75 o
   8   0  -6    0.13   -2.21    1.18 <
   8   0  -4  276.68  259.97    4.30 o
   8   0  -2    0.13    1.02    1.08 <
   8   0   0   12.79   12.42    1.80 o
   8   0   2  100.69   92.58    3.82 o
   8   0   4   70.88   62.32    4.96 o
   8   0   6   17.46   16.42    4.00 o
   8   0   8   74.67   88.11    6.69 o
   8   1 -17  125.87  100.51    8.20 o
   8   1 -16   70.58   62.74    3.41 o
   8   1 -15    5.68    1.71    2.48 <
   8   1 -14  128.82  129.34    3.93 o
   8   1 -13  126.59  138.98    3.75 o
   8   1 -12  342.73  360.22    5.35 o
   8   1 -11   13.08   12.89    1.54 o
   8   1 -10  115.15  121.58    2.52 o
   8   1  -9  207.87  206.66    3.10 o
   8   1  -8   45.93   54.60    1.65 o
   8   1  -7  192.14  194.39    2.78 o
   8   1  -6  190.67  180.10    2.55 o
   8   1  -5   21.67   23.44    1.18 o
   8   1  -4   18.02   21.36    1.05 o
   8   1  -3   13.68   15.22    0.98 o
   8   1  -2   31.86   35.46    2.76 o
   8   1  -1  548.18  520.46    6.36 o
   8   1   0   10.33   14.39    1.28 o
   8   1   1   76.10   76.77    2.59 o
   8   1   2  294.87  282.21    4.97 o
   8   1   3  106.11  102.31    2.85 o
   8   1   4  178.05  171.11    3.79 o
   8   1   5   88.40   80.36    2.89 o
   8   1   6  285.21  288.12    5.37 o
   8   1   7   35.27   34.48    2.75 o
   8   1   8   50.21   52.37    3.76 o
   8   1   9    0.22   -3.52    3.53 <
   8   1  10    9.35   11.76    4.32 <
   8   1  11    4.85    2.93    7.59 <
   8   2 -17   61.91   53.56    6.87 o
   8   2 -16    8.49    8.80    4.62 <
   8   2 -15   11.16   11.15    3.20 o
   8   2 -14    3.72    5.84    2.99 <
   8   2 -13    1.83    7.47    2.32 o
   8   2 -12   43.07   50.48    2.64 o
   8   2 -11  160.51  158.48    3.89 o
   8   2 -10   66.30   73.93    2.90 o
   8   2  -9  218.42  229.87    4.40 o
   8   2  -8  512.38  506.81    7.39 o
   8   2  -7  132.38  151.98    3.24 o
   8   2  -6  405.96  399.05    5.68 o
   8   2  -5   29.78   38.25    2.05 o
   8   2  -4  499.01  485.42    7.09 o
   8   2  -3   86.22  120.15    2.62 o
   8   2  -2  306.85  294.93    4.28 o
   8   2  -1   98.72  102.51    2.50 o
   8   2   0   18.53   25.25    1.67 o
   8   2   1  300.92  307.11    4.74 o
   8   2   2  237.60  223.43    4.26 o
   8   2   3   50.85   51.29    2.19 o
   8   2   4    0.15   -0.25    1.93 <
   8   2   5   52.47   46.06    3.16 o
   8   2   6   21.42   13.05    2.95 o
   8   2   7    0.99   -0.15    2.78 <
   8   2   8  291.36  300.51    8.37 o
   8   2   9    3.46   -0.53    3.30 <
   8   2  10    2.74   -0.93    4.23 <
   8   2  11   38.39   32.02    8.47 o
   8   3 -15   38.18   46.02    8.51 o
   8   3 -14    6.14    9.18    3.51 <
   8   3 -13   39.79   43.53    3.50 o
   8   3 -12    5.77    2.68    2.64 <
   8   3 -11    0.07    1.01    2.64 <
   8   3 -10   54.16   54.64    2.50 o
   8   3  -9    0.27    1.24    2.16 <
   8   3  -8   58.43   85.47    4.22 o
   8   3  -7  948.29  934.78   14.69 o
   8   3  -5 2217.04 2192.83   32.32 o
   8   3  -4   40.71   55.21    4.70 o
   8   3  -3   55.27   59.24    2.57 o
   8   3  -2   35.61   52.30    2.36 o
   8   3  -1  298.85  283.43    4.61 o
   8   3   0   24.46   26.49    1.85 o
   8   3   1    0.08   -2.45    1.99 <
   8   3   2    1.91   -3.03    2.04 <
   8   3   3    0.52   -4.70    2.18 <
   8   3   4    0.02   -2.52    2.73 <
   8   3   5  212.69  195.32    5.61 o
   8   3   6   26.47   19.04    2.97 o
   8   3   7    0.46   -5.93    3.75 <
   8   3   8    2.51    1.55    4.76 <
   8   3   9   18.06   33.80    5.70 o
   8   3  10    7.71    2.62    7.24 <
   8   4 -13   22.71   21.82    5.43 o
   8   4 -12    4.39    6.03    3.41 <
   8   4 -11  247.42  242.01    7.13 o
   8   4 -10   29.28   23.52    3.42 o
   8   4  -9   58.87   58.22    3.83 o
   8   4  -8  122.76  129.55    4.69 o
   8   4  -7   59.54   62.48    3.17 o
   8   4  -6   11.37   10.31    2.53 o
   8   4  -5    2.70    4.28    2.41 <
   8   4  -4   52.96   49.95    3.24 o
   8   4  -3   16.80   32.02    2.59 o
   8   4  -2  198.26  210.72    6.05 o
   8   4  -1  208.84  193.97    4.91 o
   8   4   0    0.11   12.59    2.47 o
   8   4   1  355.75  314.94    6.91 o
   8   4   2   16.28   16.18    2.89 o
   8   4   3    9.21    9.14    3.69 <
   8   4   4    7.85    4.47    4.55 <
   8   4   5   19.98   12.93    4.28 o
   8   4   6   43.61   38.73    7.62 o
   8   4   7    0.46    8.49    6.69 <
   8   5 -10   40.08   25.16    6.57 o
   8   5  -9   54.59   37.06    5.24 o
   8   5  -8    2.11   -6.60    5.59 <
   8   5  -7    9.24    9.85    4.01 <
   8   5  -6   21.40   21.58    4.03 o
   8   5  -5    5.52    9.07    3.43 <
   8   5  -4    2.23    3.89    3.02 <
   8   5  -3    2.29   -0.16    4.42 <
   8   5  -2    1.28    0.86    3.58 <
   8   5  -1   63.81   59.10    5.78 o
   8   5   0    0.01    3.56    3.96 <
   8   5   1   22.84   36.25    7.42 o
   8   5   2  202.60  183.56   13.25 o
   8   5   3   24.69   27.79    5.32 o
   9   0 -17    2.16   -3.62    9.37 <
   9   0 -15  152.54  170.32    6.19 o
   9   0 -13   38.42   34.31    3.14 o
   9   0 -11   58.88   59.53    2.83 o
   9   0  -9   66.16   67.35    2.51 o
   9   0  -7    9.26    6.48    1.60 o
   9   0  -5   49.82   41.47    2.19 o
   9   0  -3  146.27  142.68    3.46 o
   9   0  -1   48.91   49.12    2.52 o
   9   0   1  255.62  229.99    5.93 o
   9   0   3 1876.42 1854.50   41.18 o
   9   0   5   30.67   33.49    4.13 o
   9   0   7  168.27  188.41   13.42 o
   9   0   9   10.57   11.84    7.75 <
   9   1 -17   30.02   40.48    7.77 o
   9   1 -16   19.63   18.14    4.02 o
   9   1 -15    0.65   -2.18    3.11 <
   9   1 -14    5.72    6.12    2.62 <
   9   1 -13    0.10    0.15    2.22 <
   9   1 -12  124.29  133.76    3.70 o
   9   1 -11   43.02   39.81    2.07 o
   9   1 -10   77.19   74.14    2.39 o
   9   1  -9  238.60  222.04    3.77 o
   9   1  -8    0.00    0.01    1.33 <
   9   1  -7   40.03   49.02    1.66 o
   9   1  -6  157.65  141.54    2.71 o
   9   1  -5    1.76    1.21    1.23 <
   9   1  -4    0.50    4.57    1.23 o
   9   1  -3   57.66   70.29    2.18 o
   9   1  -2  114.19  153.61    3.05 o
   9   1  -1  350.13  402.80    6.50 o
   9   1   0  883.93  862.35   13.14 o
   9   1   1   18.27   23.93    2.58 o
   9   1   2   52.12   50.96    3.11 o
   9   1   3   26.16   22.89    2.79 o
   9   1   4    3.93   -0.90    2.89 <
   9   1   5   46.85   51.91    4.06 o
   9   1   6   22.46   23.04    3.63 o
   9   1   7  138.40  139.45    6.38 o
   9   1   8    6.55    3.62    6.71 <
   9   1   9  106.42  118.01   11.98 o
   9   1  10   34.45   29.80    8.39 o
   9   2 -15   57.13   58.20    9.82 o
   9   2 -14   18.92   30.83    4.80 o
   9   2 -13   47.24   50.23    3.78 o
   9   2 -12  167.64  177.56    5.25 o
   9   2 -11   12.46   12.43    3.50 o
   9   2 -10  109.65  111.12    4.48 o
   9   2  -9   24.82   37.35    2.86 o
   9   2  -8   42.83   50.67    2.98 o
   9   2  -7    0.00    0.16    2.11 <
   9   2  -6  138.85  179.72    4.55 o
   9   2  -5  671.69  732.90   11.95 o
   9   2  -4  740.36  767.24   12.13 o
   9   2  -3  346.98  330.26    6.05 o
   9   2  -2   76.26   79.27    2.76 o
   9   2  -1  134.44  130.31    3.88 o
   9   2   0   47.82   45.65    2.32 o
   9   2   1    7.76    6.37    2.13 <
   9   2   2   64.45   59.43    2.66 o
   9   2   3   13.99    9.65    2.65 o
   9   2   4   13.20    7.56    2.58 <
   9   2   5    0.15   -5.32    3.25 <
   9   2   6    0.00   -4.15    3.52 <
   9   2   7    6.41    8.55    4.35 <
   9   2   8    0.70   -0.33    4.09 <
   9   2   9    2.20   -4.71    5.33 <
   9   3 -15    0.07   13.21    7.56 <
   9   3 -14   13.44   19.09    8.79 <
   9   3 -13    8.24   10.72    3.43 o
   9   3 -12    8.04   11.02    3.70 <
   9   3 -11   20.86   26.35    3.50 o
   9   3 -10    5.13   10.75    2.85 o
   9   3  -9   39.89   47.75    3.98 o
   9   3  -8  216.99  202.58    5.92 o
   9   3  -7    0.68    1.74    2.45 <
   9   3  -6    9.29    9.62    2.26 o
   9   3  -5   23.89   43.10    3.05 o
   9   3  -4  284.86  274.85    5.70 o
   9   3  -2  545.68  512.52    9.57 o
   9   3  -1    0.14    2.03    2.54 <
   9   3   0   18.82   18.74    2.90 o
   9   3   1    9.24    0.62    3.49 <
   9   3   2    3.91   -4.84    3.33 <
   9   3   3    6.88   -1.23    3.01 <
   9   3   4    0.00   -5.46    3.87 <
   9   3   5    2.68   -3.92    3.30 <
   9   3   6    1.07   -6.44    3.30 <
   9   3   7    0.00   -6.69    3.77 <
   9   3   8    0.97   -0.02    4.12 <
   9   4 -12  150.49  159.39   16.60 o
   9   4 -11    3.87    8.52    3.76 <
   9   4 -10   85.22   79.49    5.74 o
   9   4  -9   80.93   71.14    5.02 o
   9   4  -8   51.27   47.28    4.19 o
   9   4  -7   18.69   20.75    3.94 o
   9   4  -6    0.29    4.59    3.14 <
   9   4  -5  181.81  193.07    6.71 o
   9   4  -4  283.41  291.08    8.28 o
   9   4  -3  167.29  180.48    5.93 o
   9   4  -2    0.30   20.12    3.00 o
   9   4  -1  139.55  128.78    5.22 o
   9   4   0    0.78    5.89    2.65 <
   9   4   1   56.94   56.37    3.57 o
   9   4   2   65.87   53.41    4.56 o
   9   4   3    2.89   -2.86    6.34 <
   9   4   4    3.58   -0.91    4.63 <
   9   4   5    2.57    0.69    6.84 <
   9   4   6    1.61   -1.17    6.78 <
   9   5  -9  104.03   86.53    8.54 o
   9   5  -8    2.81   -1.84    4.68 <
   9   5  -7    3.91    2.72    5.64 <
   9   5  -6    1.97    8.28    5.98 <
   9   5  -5    1.29    1.51    5.82 <
   9   5  -4   37.26   38.87    5.36 o
   9   5  -3    1.00    1.60    6.02 <
   9   5  -2    2.49    6.82    5.30 <
   9   5  -1   45.46   55.69    8.08 o
   9   5   0  256.30  221.93   14.35 o
   9   5   1    1.95   22.54    5.17 o
  10   0 -16    2.50   -0.91    8.43 <
  10   0 -14    0.47    2.11    4.18 <
  10   0 -12    1.16   -8.30    4.34 <
  10   0 -10   15.86   -3.47    3.34 <
  10   0  -8  541.58  441.11    7.34 o
  10   0  -6  309.67  294.14    6.57 o
  10   0  -4   23.81   15.97    2.92 o
  10   0  -2   15.42    8.51    2.34 o
  10   0   0   90.13   73.73    5.40 o
  10   0   2  740.73  744.76   29.00 o
  10   0   4  318.43  331.83   17.86 o
  10   0   6  106.94  103.05    8.29 o
  10   1 -17    0.80   11.48    7.18 <
  10   1 -16    0.26    0.88    6.12 <
  10   1 -15    8.96    4.34    4.39 <
  10   1 -14   39.79   42.40    4.06 o
  10   1 -13   14.81   11.61    3.21 o
  10   1 -12   12.80   15.95    2.59 o
  10   1 -11  188.55  173.31    5.82 o
  10   1 -10   36.59   37.16    2.94 o
  10   1  -9  107.03   96.73    3.50 o
  10   1  -8    2.67   -0.51    1.66 <
  10   1  -7   19.95   24.42    2.41 o
  10   1  -6  125.41  118.83    4.08 o
  10   1  -5   32.53   39.47    2.11 o
  10   1  -4   65.03   50.60    2.42 o
  10   1  -2  601.59  541.74   11.68 o
  10   1  -1  121.09  128.20    5.09 o
  10   1   0   33.67   30.23    3.77 o
  10   1   1    4.99    1.72    2.96 <
  10   1   2    4.56    8.15    5.82 <
  10   1   3   85.00   69.67    5.87 o
  10   1   4   77.99   66.41    5.78 o
  10   1   5  190.38  172.67    9.68 o
  10   1   6   28.82   28.10    5.47 o
  10   1   7   61.82   46.48    8.06 o
  10   2 -15   85.22  112.66   13.79 o
  10   2 -14   16.64   15.72    5.58 <
  10   2 -13    0.50    2.00    4.32 <
  10   2 -12    3.51    8.12    3.58 <
  10   2 -11   19.59   27.56    3.96 o
  10   2 -10   96.55  112.00    5.13 o
  10   2  -9   38.44   42.81    4.43 o
  10   2  -8   11.11   15.36    3.39 o
  10   2  -7    0.02    1.96    2.52 <
  10   2  -6   61.27   66.95    3.04 o
  10   2  -5   84.95   88.15    4.51 o
  10   2  -4    5.80    6.67    3.67 <
  10   2  -3    2.24   -1.96    2.32 <
  10   2  -2    3.01   -1.86    2.71 <
  10   2  -1   29.81   22.67    4.57 o
  10   2   0   60.86   47.31    4.35 o
  10   2   1    2.54   -1.27    5.46 <
  10   2   2   23.34   23.00    4.68 o
  10   2   3    9.54    3.04    4.63 <
  10   2   4    0.47   -4.66    4.61 <
  10   2   5    0.93   -2.59    4.88 <
  10   2   6    1.23   -7.61    4.19 <
  10   2   7   10.75   -1.91    5.18 <
  10   2   8   61.91   62.01    6.69 o
  10   3 -12    0.55   -0.02    8.67 <
  10   3 -11   16.16   17.16    5.88 <
  10   3 -10   17.65   25.41    5.82 o
  10   3  -9  164.49  159.50    6.46 o
  10   3  -8   19.62   34.83    4.99 o
  10   3  -7   85.23   93.75    4.93 o
  10   3  -6    4.33   11.96    3.13 o
  10   3  -5   51.65   56.89    3.80 o
  10   3  -4    4.92    8.93    3.10 <
  10   3  -3   25.45   25.74    4.24 o
  10   3  -2    1.90    3.00    3.84 <
  10   3  -1   43.18   34.77    4.62 o
  10   3   0    0.23   -4.54    5.28 <
  10   3   1   47.00   42.31    4.11 o
  10   3   2    0.04    4.06    4.24 <
  10   3   3    1.30   -7.72    3.86 <
  10   3   4    1.62   -5.27    3.43 <
  10   3   5    5.81    3.99    4.71 <
  10   3   6    0.66   -7.82    6.48 <
  10   3   7    0.73   -1.28    7.23 <
  10   4 -11   50.00   36.26    6.27 o
  10   4 -10   87.47   80.06   10.66 o
  10   4  -9   51.33   43.89    5.18 o
  10   4  -8    9.06    8.13    4.49 <
  10   4  -7   65.02   60.92    5.62 o
  10   4  -6    4.38    7.72    4.38 <
  10   4  -5   82.51   88.80    5.99 o
  10   4  -4    3.76   13.76    4.68 <
  10   4  -3   41.18   32.58    4.36 o
  10   4  -2    0.46    1.37    3.26 <
  10   4  -1   18.63   18.65    4.12 o
  10   4   0   14.07   22.17    5.40 o
  10   4   1    1.14   -2.76    4.73 <
  10   4   3    1.48    4.97    7.18 <
  10   4   4    8.76    7.87    7.12 <
  10   5  -6   26.08   29.42   10.71 <
  10   5  -3    9.34   10.11    7.98 <
  10   5  -2   48.97   59.64    9.31 o
  11   0 -15  115.30  124.58   13.45 o
  11   0 -13   30.43   32.34    7.03 o
  11   0 -11   49.10   39.24    4.31 o
  11   0  -9    4.25   -1.31    4.28 <
  11   0  -7  171.97  117.14    9.61 o
  11   0  -5  235.11  180.01    9.57 o
  11   0  -1  126.54  105.21    7.05 o
  11   0   1  146.34  152.91   12.48 o
  11   0   5   52.17   58.67    8.84 o
  11   1 -16    2.87   -3.25    5.81 <
  11   1 -15    0.76   -0.36    5.65 <
  11   1 -14   59.30   51.20    5.60 o
  11   1 -13   22.47   27.11    3.86 o
  11   1 -12   11.37   12.34    4.16 <
  11   1 -11   88.03   76.88    6.30 o
  11   1 -10    3.82   10.71    3.57 <
  11   1  -9   16.15   23.65    5.80 o
  11   1  -8   45.59   32.22    4.46 o
  11   1  -7   37.30   39.15    4.83 o
  11   1  -6   52.23   46.37    9.17 o
  11   1  -5   16.61   26.53    8.01 o
  11   1  -4   15.33   14.91    7.11 <
  11   1  -3   31.86   38.76    6.19 o
  11   1  -2   12.64   15.26    4.26 o
  11   1  -1   31.46   21.66    4.20 o
  11   1   0   39.83   50.21   11.05 o
  11   1   1   38.99   34.91    6.51 o
  11   1   2   19.42   10.77   10.41 <
  11   1   3   47.09   42.23   12.54 o
  11   1   4  103.12   79.99   14.35 o
  11   1   5   78.74   70.97    6.57 o
  11   1   6   33.43   27.88    7.90 o
  11   2 -15    2.60   12.27    8.30 <
  11   2 -14   41.06   38.66    8.65 o
  11   2 -13    5.25    8.88    5.53 <
  11   2 -12    2.04    5.98    4.41 <
  11   2 -11    3.08    1.55    6.56 <
  11   2 -10  109.11  100.42   12.55 o
  11   2  -9   27.83   27.43    9.42 <
  11   2  -8    1.02    4.06    5.31 <
  11   2  -7   24.57   23.39    5.92 o
  11   2  -6   15.56   -0.75    6.51 <
  11   2  -5    1.37   -0.71    6.86 <
  11   2  -4    1.51   33.54    8.61 o
  11   2  -3  111.88  101.81    7.67 o
  11   2  -2   14.13   12.77    5.35 <
  11   2  -1   57.75   47.98    6.37 o
  11   2   0   19.84   10.98    5.71 <
  11   2   1    0.31   -8.53    6.31 <
  11   2   2    9.35    0.74    6.43 <
  11   2   3    0.21   -8.16    6.62 <
  11   2   4    7.86   -1.98    7.05 <
  11   2   5    4.93  -13.21   12.21 <
  11   3 -11    2.79   -4.68    8.98 <
  11   3 -10   12.59   13.61    8.94 <
  11   3  -9   16.30   31.23    8.47 o
  11   3  -8    0.32    3.17    5.20 <
  11   3  -7    0.03    0.10    4.12 <
  11   3  -6   89.54   74.31    6.97 o
  11   3  -5    3.94    4.68    4.08 <
  11   3  -4    2.26   -1.69    5.04 <
  11   3  -3    1.10   -0.92    3.59 <
  11   3  -2    0.05   -2.37    4.05 <
  11   3  -1    8.72    1.33    4.60 <
  11   3   0   19.94    0.85   10.61 <
  11   3   1    1.59   -7.54    6.51 <
  11   3   2   44.31   39.26    7.61 o
  11   3   3    6.07   -7.10    6.47 <
  11   3   4    4.52    0.89    6.95 <
  11   4 -10   48.38   25.81    9.38 <
  11   4  -9   28.75   13.25    8.58 <
  11   4  -8   11.36   -6.12    7.76 <
  11   4  -7    9.41   -7.36    5.43 <
  11   4  -6    1.64   -6.09    4.43 <
  11   4  -5    0.70    2.34    5.55 <
  11   4  -4   27.89   27.20    6.41 o
  11   4  -3   77.07   85.98    6.69 o
  11   4  -2   16.73   17.49    6.39 <
  11   4  -1   36.59   15.54   10.89 <
  11   4   0    2.20   -2.13    6.87 <
  11   4   1    0.76   -9.15    6.85 <
  12   0 -14   14.56   22.31    7.47 <
  12   0 -12   20.71   11.99    6.64 <
  12   0 -10   47.36   32.80   11.05 <
  12   0  -8    4.66    5.50    9.26 <
  12   0  -6    8.67    6.51    8.74 <
  12   0  -4   60.45   49.16    8.98 o
  12   0   2   79.34   98.22   11.38 o
  12   1 -15   72.07   73.35   10.07 o
  12   1 -14    1.89   17.86    7.88 <
  12   1 -13    0.29    0.39    5.86 <
  12   1 -12    0.67    0.36    4.66 <
  12   1 -11   42.08   48.31    5.71 o
  12   1 -10    0.39    2.32    9.48 <
  12   1  -9    2.98    9.33    9.39 <
  12   1  -8    0.99    9.79    8.94 <
  12   1  -7   20.93   26.55    6.04 o
  12   1  -6   54.75   44.97    4.32 o
  12   1  -4   17.99    7.79    7.43 <
  12   1  -3    0.87    2.66    4.86 <
  12   1  -2   23.28   36.60    6.71 o
  12   1  -1  116.80  115.81   10.75 o
  12   1   0   10.12    3.53    9.78 <
  12   1   1    1.33    0.75    9.83 <
  12   1   2    1.36   -0.88    6.57 <
  12   1   3   31.89   16.95   11.67 <
  12   1   4   37.15   25.83   12.80 <
  12   2 -14    0.89   15.12    8.11 <
  12   2 -13    9.18   18.94   12.01 <
  12   2 -12    7.97   17.79   10.76 <
  12   2 -11   11.90   20.46    7.12 <
  12   2 -10    0.57    0.60    5.97 <
  12   2  -9    5.65   10.92    6.12 <
  12   2  -8   25.04   30.00    9.04 o
  12   2  -5   63.82   37.95    9.39 o
  12   2  -4   11.52   11.72    8.32 <
  12   2  -3   50.25   34.95    9.58 o
  12   2  -2   24.46   14.12    9.13 <
  12   2  -1   47.73   32.99   10.83 o
  12   2   0   37.30   23.09   11.87 <
  12   2   1    6.86   -7.22    7.06 <
  12   2   2   19.45    3.33    7.55 <
  12   2   3    0.10  -16.84   12.02 <
  12   3  -9   20.88    5.49    8.90 <
  12   3  -8    0.36   -5.10    8.22 <
  12   3  -7    4.13    3.54    8.14 <
  12   3  -6    7.19   -0.75    7.82 <
  12   3  -5    5.82   -6.81    7.90 <
  12   3  -4    0.30  -10.24    8.40 <
  12   3  -3   14.14    1.78    9.52 <
  12   3  -2   13.18   -0.14   10.16 <
  12   3  -1    5.72  -13.51   11.09 <
  12   3   0    9.05   -5.75   11.40 <
  12   3   1   78.63   44.65   13.30 o
  12   4  -5    2.00   13.87    6.65 <
  12   4  -4   25.26   27.15    7.12 o
  12   4  -3   21.91    4.37   10.32 <
  13   0 -13   44.20   20.65   12.18 <
  13   0 -11    0.45   -8.43   10.51 <
  13   0  -9   10.95    2.04   10.05 <
  13   0  -7   40.70   44.16    7.15 o
  13   1 -13   12.90   21.92   11.82 <
  13   1 -12    0.71   -0.49    7.77 <
  13   1 -11   49.47   41.27    8.32 o
  13   1 -10    0.83    3.46    7.13 <
  13   1  -9   23.68   32.61   10.55 o
  13   1  -8    2.83   14.22    6.25 <
  13   1  -7    3.07   12.16    8.81 <
  13   1  -6   19.52   36.60    9.45 o
  13   1  -5   27.41   40.52    9.71 o
  13   1  -2    0.17   14.60    9.53 <
  13   1  -1   36.74   33.02   10.94 o
  13   1   0    0.27    0.38   10.30 <
  13   1   1   27.11   26.29   11.65 <
  13   1   2   11.16    6.78   11.45 <
  13   1   3    0.99   -3.62   11.58 <
  13   2 -12    0.19    8.12   10.90 <
  13   2 -11   54.26   60.80   12.10 o
  13   2 -10   15.50   18.70   10.43 <
  13   2  -9    7.94   15.01    9.38 <
  13   2  -7   19.24   28.93    9.45 o
  13   2  -3   33.48   39.29   11.81 o
  13   2  -2   43.76   26.49   11.28 <
  13   2  -1    5.12   -4.13   11.07 <
  13   2   0    1.23   -3.06   11.55 <
  13   2   1   43.54   20.81   12.85 <
  13   3  -9    7.70   24.71    9.87 <
  13   3  -3    4.20   -6.16   11.16 <
  13   3  -2   68.71   37.93   12.39 o
  13   3  -1    0.14  -14.73   10.39 <
  14   0 -12   19.42   20.97   12.02 <
  14   0 -10    2.43   -1.43   10.36 <
  14   1 -11   38.58   20.60    8.08 <
  14   1 -10    2.66   -2.18   11.09 <
  14   1  -9   26.73   -1.34   11.11 <
